# Supplementary material for: 99TcO4− removal from legacy defense nuclear waste by an alkaline-stable 2D cationic metal organic framework
Source: Nat Commun. 2020 Nov 4;11:5571. doi: 10.1038/s41467-020-19374-9 (PMC7642432; doi:10.1038/s41467-020-19374-9)
Supplement: Supplementary file 4 — Source Data [file 41467_2020_19374_MOESM4_ESM.xlsx]

## Sheet: Figure  2a
2 Theta	Intensity		2 Theta	Intensity (a.u.)		2 Theta	Intensity (a.u.)		2 Theta	Intensity		2 Theta	degrees		2 Theta	degrees		2 Theta	degrees		2 Theta	degrees
degrees	a.u.		degrees			degrees			degrees	a.u.
	Pristine compound			pH = 3			pH = 5			pH = 7			pH = 9			pH = 11			0.1 M NaOH aq			1 M NaOH aq
5.00414	966		5.00414	1919		5.00414	1015		5.0001	544		5.00414	941		5.00414	1006		5.00414	979		5.00414	998
5.02459	898		5.02459	1867		5.02459	1008		5.02055	586		5.02459	1023		5.02459	1014		5.02459	964		5.02459	1025
5.04504	943		5.04504	1876		5.04504	1059		5.041	567		5.04504	934		5.04504	1015		5.04504	969		5.04504	1013
5.06549	936		5.06549	1932		5.06549	986		5.06145	546		5.06549	923		5.06549	1019		5.06549	976		5.06549	985
5.08594	1010		5.08594	1861		5.08594	1028		5.0819	555		5.08594	995		5.08594	1016		5.08594	1026		5.08594	950
5.10639	1012		5.10639	1840		5.10639	1033		5.10235	535		5.10639	924		5.10639	1028		5.10639	1007		5.10639	1027
5.12684	930		5.12684	1872		5.12684	1081		5.1228	587		5.12684	906		5.12684	1027		5.12684	1006		5.12684	1071
5.14729	910		5.14729	1899		5.14729	957		5.14325	568		5.14729	946		5.14729	1006		5.14729	990		5.14729	975
5.16774	938		5.16774	1854		5.16774	989		5.1637	528		5.16774	964		5.16774	988		5.16774	969		5.16774	1050
5.18819	913		5.18819	1825		5.18819	1057		5.18414	552		5.18819	963		5.18819	985		5.18819	982		5.18819	982
5.20864	964		5.20864	1836		5.20864	1003		5.20459	557		5.20864	948		5.20864	1012		5.20864	1009		5.20864	1035
5.22909	999		5.22909	1843		5.22909	1041		5.22504	579		5.22909	974		5.22909	1011		5.22909	980		5.22909	1094
5.24953	971		5.24953	1832		5.24953	1023		5.24549	564		5.24953	994		5.24953	1033		5.24953	1019		5.24953	1012
5.26998	928		5.26998	1900		5.26998	959		5.26594	550		5.26998	997		5.26998	1039		5.26998	982		5.26998	1076
5.29043	908		5.29043	1860		5.29043	1003		5.28639	603		5.29043	943		5.29043	1063		5.29043	1007		5.29043	1066
5.31088	1014		5.31088	1817		5.31088	1017		5.30684	582		5.31088	930		5.31088	1034		5.31088	973		5.31088	995
5.33133	934		5.33133	1840		5.33133	1031		5.32729	546		5.33133	994		5.33133	1030		5.33133	1012		5.33133	1004
5.35178	914		5.35178	1817		5.35178	976		5.34774	528		5.35178	1004		5.35178	1073		5.35178	1008		5.35178	1069
5.37223	973		5.37223	1879		5.37223	962		5.36819	552		5.37223	1004		5.37223	967		5.37223	1016		5.37223	1062
5.39268	943		5.39268	1830		5.39268	979		5.38864	508		5.39268	986		5.39268	1019		5.39268	962		5.39268	1104
5.41313	981		5.41313	1734		5.41313	1005		5.40909	597		5.41313	1027		5.41313	1039		5.41313	979		5.41313	1018
5.43358	974		5.43358	1798		5.43358	1034		5.42954	571		5.43358	1009		5.43358	1074		5.43358	981		5.43358	1089
5.45403	954		5.45403	1800		5.45403	954		5.44999	533		5.45403	995		5.45403	1072		5.45403	1069		5.45403	1011
5.47448	951		5.47448	1780		5.47448	1040		5.47044	561		5.47448	922		5.47448	1073		5.47448	1009		5.47448	1020
5.49493	995		5.49493	1767		5.49493	966		5.49089	547		5.49493	968		5.49493	1020		5.49493	1059		5.49493	1031
5.51538	928		5.51538	1854		5.51538	981		5.51134	584		5.51538	1007		5.51538	1020		5.51538	1047		5.51538	1068
5.53583	930		5.53583	1720		5.53583	1010		5.53178	589		5.53583	990		5.53583	1018		5.53583	1006		5.53583	1066
5.55628	941		5.55628	1888		5.55628	1034		5.55223	526		5.55628	943		5.55628	1006		5.55628	997		5.55628	1169
5.57673	973		5.57673	1788		5.57673	980		5.57268	580		5.57673	980		5.57673	1066		5.57673	1035		5.57673	1018
5.59717	971		5.59717	1811		5.59717	979		5.59313	600		5.59717	958		5.59717	1076		5.59717	1028		5.59717	1092
5.61762	971		5.61762	1834		5.61762	936		5.61358	565		5.61762	960		5.61762	964		5.61762	970		5.61762	1062
5.63807	937		5.63807	1805		5.63807	996		5.63403	612		5.63807	1025		5.63807	1024		5.63807	1057		5.63807	1052
5.65852	921		5.65852	1779		5.65852	1011		5.65448	590		5.65852	944		5.65852	1065		5.65852	1035		5.65852	1072
5.67897	919		5.67897	1799		5.67897	1017		5.67493	576		5.67897	969		5.67897	1019		5.67897	1001		5.67897	1047
5.69942	965		5.69942	1822		5.69942	1007		5.69538	560		5.69942	984		5.69942	1027		5.69942	1024		5.69942	1114
5.71987	961		5.71987	1791		5.71987	965		5.71583	580		5.71987	977		5.71987	1041		5.71987	1025		5.71987	1014
5.74032	975		5.74032	1717		5.74032	991		5.73628	592		5.74032	1016		5.74032	1084		5.74032	1024		5.74032	1060
5.76077	954		5.76077	1735		5.76077	1013		5.75673	582		5.76077	960		5.76077	1086		5.76077	1048		5.76077	1029
5.78122	941		5.78122	1789		5.78122	998		5.77718	578		5.78122	1015		5.78122	1075		5.78122	1053		5.78122	1055
5.80167	950		5.80167	1725		5.80167	995		5.79763	591		5.80167	1039		5.80167	1059		5.80167	1067		5.80167	964
5.82212	955		5.82212	1713		5.82212	1006		5.81808	570		5.82212	1013		5.82212	1073		5.82212	1040		5.82212	1042
5.84257	953		5.84257	1711		5.84257	971		5.83853	616		5.84257	1065		5.84257	998		5.84257	1001		5.84257	1028
5.86302	960		5.86302	1757		5.86302	959		5.85898	578		5.86302	998		5.86302	988		5.86302	1088		5.86302	1125
5.88347	926		5.88347	1793		5.88347	1050		5.87942	599		5.88347	1041		5.88347	1073		5.88347	1051		5.88347	998
5.90392	983		5.90392	1758		5.90392	1016		5.89987	559		5.90392	1025		5.90392	1004		5.90392	1011		5.90392	1046
5.92436	902		5.92436	1731		5.92436	1004		5.92032	604		5.92436	983		5.92436	1005		5.92436	1042		5.92436	1066
5.94481	1001		5.94481	1674		5.94481	1000		5.94077	572		5.94481	989		5.94481	1103		5.94481	1007		5.94481	1092
5.96526	966		5.96526	1677		5.96526	971		5.96122	589		5.96526	988		5.96526	1012		5.96526	1065		5.96526	1073
5.98571	1002		5.98571	1733		5.98571	1024		5.98167	609		5.98571	1012		5.98571	1009		5.98571	1062		5.98571	1099
6.00616	921		6.00616	1776		6.00616	942		6.00212	598		6.00616	965		6.00616	1025		6.00616	1038		6.00616	1053
6.02661	981		6.02661	1749		6.02661	1003		6.02257	546		6.02661	1008		6.02661	989		6.02661	1039		6.02661	1044
6.04706	941		6.04706	1684		6.04706	979		6.04302	589		6.04706	984		6.04706	999		6.04706	1083		6.04706	1062
6.06751	965		6.06751	1687		6.06751	1050		6.06347	600		6.06751	982		6.06751	987		6.06751	1024		6.06751	1033
6.08796	949		6.08796	1670		6.08796	972		6.08392	623		6.08796	996		6.08796	1012		6.08796	1042		6.08796	1016
6.10841	976		6.10841	1701		6.10841	973		6.10437	606		6.10841	970		6.10841	1053		6.10841	1031		6.10841	1003
6.12886	965		6.12886	1702		6.12886	972		6.12482	618		6.12886	1030		6.12886	1015		6.12886	997		6.12886	1004
6.14931	925		6.14931	1658		6.14931	999		6.14527	552		6.14931	976		6.14931	1032		6.14931	1040		6.14931	999
6.16976	1007		6.16976	1717		6.16976	966		6.16572	613		6.16976	1037		6.16976	1048		6.16976	1090		6.16976	1066
6.19021	966		6.19021	1650		6.19021	977		6.18617	578		6.19021	991		6.19021	1065		6.19021	1043		6.19021	1022
6.21066	952		6.21066	1667		6.21066	1010		6.20661	629		6.21066	966		6.21066	1065		6.21066	969		6.21066	1092
6.23111	977		6.23111	1727		6.23111	1000		6.22706	607		6.23111	983		6.23111	1052		6.23111	1024		6.23111	1027
6.25156	982		6.25156	1611		6.25156	1009		6.24751	629		6.25156	984		6.25156	1020		6.25156	1041		6.25156	1101
6.272	1042		6.272	1707		6.272	1013		6.26796	614		6.272	1061		6.272	1062		6.272	1071		6.272	1075
6.29245	910		6.29245	1713		6.29245	1019		6.28841	584		6.29245	1025		6.29245	1067		6.29245	1006		6.29245	1121
6.3129	955		6.3129	1691		6.3129	992		6.30886	610		6.3129	1075		6.3129	1014		6.3129	1014		6.3129	1021
6.33335	945		6.33335	1674		6.33335	1003		6.32931	601		6.33335	1031		6.33335	1015		6.33335	1049		6.33335	1088
6.3538	957		6.3538	1668		6.3538	1014		6.34976	617		6.3538	1047		6.3538	1025		6.3538	1092		6.3538	1011
6.37425	980		6.37425	1687		6.37425	1034		6.37021	645		6.37425	1030		6.37425	1059		6.37425	1056		6.37425	1052
6.3947	953		6.3947	1680		6.3947	1031		6.39066	665		6.3947	1013		6.3947	1052		6.3947	1073		6.3947	1056
6.41515	1028		6.41515	1697		6.41515	992		6.41111	635		6.41515	1030		6.41515	991		6.41515	1039		6.41515	984
6.4356	906		6.4356	1632		6.4356	1007		6.43156	576		6.4356	1064		6.4356	1090		6.4356	1050		6.4356	1015
6.45605	979		6.45605	1642		6.45605	1023		6.45201	566		6.45605	1053		6.45605	1027		6.45605	1020		6.45605	1030
6.4765	925		6.4765	1638		6.4765	969		6.47246	637		6.4765	993		6.4765	1025		6.4765	1107		6.4765	1028
6.49695	946		6.49695	1746		6.49695	1093		6.49291	611		6.49695	1039		6.49695	1102		6.49695	1043		6.49695	1046
6.5174	998		6.5174	1734		6.5174	1026		6.51336	667		6.5174	1023		6.5174	1023		6.5174	1104		6.5174	1031
6.53785	993		6.53785	1684		6.53785	988		6.53381	608		6.53785	1062		6.53785	1021		6.53785	1053		6.53785	1007
6.5583	966		6.5583	1643		6.5583	1002		6.55425	651		6.5583	1113		6.5583	1044		6.5583	1044		6.5583	1002
6.57875	939		6.57875	1758		6.57875	1074		6.5747	629		6.57875	1037		6.57875	1125		6.57875	1120		6.57875	1050
6.5992	954		6.5992	1696		6.5992	1047		6.59515	674		6.5992	1024		6.5992	1042		6.5992	1063		6.5992	1080
6.61964	934		6.61964	1718		6.61964	1013		6.6156	635		6.61964	992		6.61964	1023		6.61964	1021		6.61964	1094
6.64009	1013		6.64009	1647		6.64009	1012		6.63605	674		6.64009	1053		6.64009	1054		6.64009	1024		6.64009	985
6.66054	988		6.66054	1717		6.66054	1012		6.6565	690		6.66054	1072		6.66054	1075		6.66054	1049		6.66054	991
6.68099	978		6.68099	1700		6.68099	988		6.67695	646		6.68099	1068		6.68099	1031		6.68099	1083		6.68099	1019
6.70144	976		6.70144	1624		6.70144	1031		6.6974	676		6.70144	1097		6.70144	1037		6.70144	1093		6.70144	1025
6.72189	1039		6.72189	1701		6.72189	981		6.71785	722		6.72189	1056		6.72189	1016		6.72189	1085		6.72189	984
6.74234	960		6.74234	1769		6.74234	1016		6.7383	697		6.74234	1056		6.74234	1085		6.74234	1053		6.74234	1035
6.76279	972		6.76279	1638		6.76279	1066		6.75875	694		6.76279	1095		6.76279	1095		6.76279	1111		6.76279	1044
6.78324	967		6.78324	1663		6.78324	1027		6.7792	714		6.78324	1058		6.78324	1056		6.78324	1137		6.78324	1092
6.80369	975		6.80369	1640		6.80369	1038		6.79965	793		6.80369	1129		6.80369	1105		6.80369	1015		6.80369	1099
6.82414	1014		6.82414	1730		6.82414	1076		6.8201	880		6.82414	1129		6.82414	1087		6.82414	1048		6.82414	1088
6.84459	986		6.84459	1723		6.84459	1089		6.84055	867		6.84459	1152		6.84459	1076		6.84459	1063		6.84459	971
6.86504	960		6.86504	1806		6.86504	1020		6.861	964		6.86504	1206		6.86504	1145		6.86504	1103		6.86504	1091
6.88549	998		6.88549	1738		6.88549	1063		6.88145	1012		6.88549	1220		6.88549	1164		6.88549	1145		6.88549	1135
6.90594	991		6.90594	1711		6.90594	1106		6.90189	1165		6.90594	1216		6.90594	1219		6.90594	1103		6.90594	1011
6.92639	1000		6.92639	1683		6.92639	1147		6.92234	1343		6.92639	1242		6.92639	1206		6.92639	1182		6.92639	1056
6.94684	976		6.94684	1775		6.94684	1120		6.94279	1527		6.94684	1300		6.94684	1170		6.94684	1145		6.94684	1041
6.96728	1013		6.96728	1760		6.96728	1132		6.96324	1921		6.96728	1275		6.96728	1238		6.96728	1140		6.96728	1020
6.98773	1052		6.98773	1802		6.98773	1207		6.98369	2051		6.98773	1330		6.98773	1227		6.98773	1145		6.98773	1000
7.00818	1102		7.00818	1833		7.00818	1173		7.00414	2365		7.00818	1352		7.00818	1235		7.00818	1234		7.00818	1124
7.02863	1132		7.02863	1995		7.02863	1313		7.02459	2356		7.02863	1471		7.02863	1350		7.02863	1207		7.02863	1070
7.04908	1049		7.04908	1990		7.04908	1286		7.04504	2196		7.04908	1461		7.04908	1433		7.04908	1244		7.04908	1081
7.06953	1171		7.06953	2132		7.06953	1404		7.06549	1856		7.06953	1586		7.06953	1513		7.06953	1283		7.06953	1055
7.08998	1193		7.08998	2180		7.08998	1557		7.08594	1557		7.08998	1702		7.08998	1526		7.08998	1337		7.08998	1075
7.11043	1366		7.11043	2424		7.11043	1722		7.10639	1230		7.11043	1842		7.11043	1672		7.11043	1382		7.11043	1113
7.13088	1440		7.13088	2693		7.13088	1835		7.12684	965		7.13088	2085		7.13088	1995		7.13088	1533		7.13088	1149
7.15133	1582		7.15133	2991		7.15133	2047		7.14729	818		7.15133	2342		7.15133	2174		7.15133	1659		7.15133	1207
7.17178	1858		7.17178	3578		7.17178	2416		7.16774	825		7.17178	2536		7.17178	2651		7.17178	1892		7.17178	1140
7.19223	2158		7.19223	4072		7.19223	2804		7.18819	795		7.19223	3051		7.19223	3209		7.19223	2078		7.19223	1253
7.21268	2627		7.21268	4507		7.21268	3230		7.20864	843		7.21268	3371		7.21268	3724		7.21268	2377		7.21268	1302
7.23313	2787		7.23313	4397		7.23313	3102		7.22909	760		7.23313	3190		7.23313	3646		7.23313	2400		7.23313	1312
7.25358	2434		7.25358	3508		7.25358	2622		7.24953	745		7.25358	2709		7.25358	2846		7.25358	1959		7.25358	1304
7.27403	1804		7.27403	2671		7.27403	2084		7.26998	743		7.27403	2278		7.27403	2247		7.27403	1681		7.27403	1221
7.29448	1481		7.29448	2233		7.29448	1818		7.29043	773		7.29448	2031		7.29448	1862		7.29448	1497		7.29448	1185
7.31492	1322		7.31492	2039		7.31492	1608		7.31088	730		7.31492	1865		7.31492	1650		7.31492	1364		7.31492	1178
7.33537	1272		7.33537	1963		7.33537	1606		7.33133	696		7.33537	1652		7.33537	1464		7.33537	1418		7.33537	1147
7.35582	1243		7.35582	1966		7.35582	1467		7.35178	649		7.35582	1536		7.35582	1386		7.35582	1382		7.35582	1129
7.37627	1249		7.37627	1841		7.37627	1410		7.37223	671		7.37627	1589		7.37627	1380		7.37627	1281		7.37627	1063
7.39672	1252		7.39672	1887		7.39672	1373		7.39268	634		7.39672	1544		7.39672	1340		7.39672	1302		7.39672	1094
7.41717	1213		7.41717	1841		7.41717	1415		7.41313	670		7.41717	1476		7.41717	1325		7.41717	1271		7.41717	1081
7.43762	1228		7.43762	1839		7.43762	1236		7.43358	634		7.43762	1386		7.43762	1251		7.43762	1263		7.43762	1026
7.45807	1247		7.45807	1715		7.45807	1260		7.45403	630		7.45807	1378		7.45807	1266		7.45807	1201		7.45807	1105
7.47852	1137		7.47852	1749		7.47852	1216		7.47448	632		7.47852	1247		7.47852	1184		7.47852	1164		7.47852	1034
7.49897	1112		7.49897	1629		7.49897	1154		7.49493	600		7.49897	1223		7.49897	1102		7.49897	1112		7.49897	1024
7.51942	1090		7.51942	1608		7.51942	1137		7.51538	620		7.51942	1195		7.51942	1116		7.51942	1112		7.51942	1073
7.53987	1017		7.53987	1636		7.53987	1025		7.53583	597		7.53987	1203		7.53987	1091		7.53987	1118		7.53987	1059
7.56032	934		7.56032	1603		7.56032	1102		7.55628	588		7.56032	1177		7.56032	1124		7.56032	1178		7.56032	1065
7.58077	950		7.58077	1562		7.58077	1041		7.57673	614		7.58077	1134		7.58077	1035		7.58077	1128		7.58077	1061
7.60122	868		7.60122	1617		7.60122	1017		7.59717	618		7.60122	1154		7.60122	1018		7.60122	1072		7.60122	1053
7.62167	905		7.62167	1573		7.62167	992		7.61762	582		7.62167	1112		7.62167	1097		7.62167	1104		7.62167	1041
7.64211	930		7.64211	1583		7.64211	1021		7.63807	593		7.64211	1104		7.64211	1082		7.64211	1129		7.64211	982
7.66256	905		7.66256	1588		7.66256	997		7.65852	635		7.66256	1100		7.66256	1073		7.66256	1189		7.66256	1015
7.68301	925		7.68301	1611		7.68301	1007		7.67897	612		7.68301	1131		7.68301	1020		7.68301	1122		7.68301	1043
7.70346	931		7.70346	1539		7.70346	949		7.69942	608		7.70346	1098		7.70346	1054		7.70346	1130		7.70346	1009
7.72391	891		7.72391	1446		7.72391	994		7.71987	553		7.72391	1126		7.72391	1042		7.72391	1090		7.72391	1021
7.74436	933		7.74436	1537		7.74436	1025		7.74032	584		7.74436	1110		7.74436	1063		7.74436	1068		7.74436	1030
7.76481	910		7.76481	1530		7.76481	985		7.76077	589		7.76481	1101		7.76481	1039		7.76481	1084		7.76481	1017
7.78526	915		7.78526	1492		7.78526	971		7.78122	632		7.78526	1063		7.78526	1056		7.78526	1035		7.78526	971
7.80571	955		7.80571	1444		7.80571	944		7.80167	572		7.80571	1051		7.80571	1069		7.80571	1106		7.80571	1015
7.82616	887		7.82616	1501		7.82616	924		7.82212	584		7.82616	1018		7.82616	1063		7.82616	1055		7.82616	1020
7.84661	867		7.84661	1510		7.84661	882		7.84257	618		7.84661	1043		7.84661	944		7.84661	1125		7.84661	979
7.86706	913		7.86706	1488		7.86706	929		7.86302	578		7.86706	1032		7.86706	1047		7.86706	1089		7.86706	1038
7.88751	872		7.88751	1454		7.88751	923		7.88347	622		7.88751	1079		7.88751	1015		7.88751	1093		7.88751	1000
7.90796	888		7.90796	1515		7.90796	954		7.90392	553		7.90796	1060		7.90796	1004		7.90796	1123		7.90796	1063
7.92841	898		7.92841	1468		7.92841	986		7.92436	620		7.92841	1072		7.92841	1051		7.92841	1099		7.92841	1079
7.94886	846		7.94886	1511		7.94886	956		7.94481	595		7.94886	1030		7.94886	970		7.94886	1128		7.94886	1153
7.96931	892		7.96931	1458		7.96931	918		7.96526	594		7.96931	1006		7.96931	960		7.96931	1104		7.96931	1148
7.98975	858		7.98975	1439		7.98975	948		7.98571	574		7.98975	1021		7.98975	952		7.98975	1076		7.98975	1080
8.0102	863		8.0102	1441		8.0102	906		8.00616	604		8.0102	998		8.0102	984		8.0102	1051		8.0102	1058
8.03065	828		8.03065	1512		8.03065	894		8.02661	580		8.03065	1040		8.03065	995		8.03065	1067		8.03065	1037
8.0511	806		8.0511	1455		8.0511	914		8.04706	586		8.0511	968		8.0511	904		8.0511	1117		8.0511	1060
8.07155	849		8.07155	1496		8.07155	894		8.06751	603		8.07155	1020		8.07155	963		8.07155	1014		8.07155	956
8.092	852		8.092	1426		8.092	815		8.08796	581		8.092	1037		8.092	926		8.092	1050		8.092	1068
8.11245	905		8.11245	1420		8.11245	884		8.10841	573		8.11245	1040		8.11245	1013		8.11245	1060		8.11245	974
8.1329	875		8.1329	1445		8.1329	858		8.12886	551		8.1329	964		8.1329	994		8.1329	1068		8.1329	938
8.15335	824		8.15335	1446		8.15335	886		8.14931	563		8.15335	982		8.15335	983		8.15335	1009		8.15335	979
8.1738	852		8.1738	1435		8.1738	855		8.16976	573		8.1738	1040		8.1738	992		8.1738	1057		8.1738	1017
8.19425	918		8.19425	1377		8.19425	868		8.19021	589		8.19425	979		8.19425	956		8.19425	1038		8.19425	960
8.2147	891		8.2147	1439		8.2147	923		8.21066	599		8.2147	1002		8.2147	982		8.2147	1062		8.2147	1004
8.23515	826		8.23515	1418		8.23515	875		8.23111	501		8.23515	1045		8.23515	971		8.23515	1093		8.23515	1025
8.2556	898		8.2556	1417		8.2556	901		8.25156	583		8.2556	990		8.2556	940		8.2556	1063		8.2556	1000
8.27605	823		8.27605	1405		8.27605	910		8.272	576		8.27605	1019		8.27605	898		8.27605	992		8.27605	1007
8.2965	864		8.2965	1427		8.2965	873		8.29245	544		8.2965	1004		8.2965	936		8.2965	1038		8.2965	963
8.31695	839		8.31695	1430		8.31695	920		8.3129	602		8.31695	961		8.31695	977		8.31695	1003		8.31695	964
8.33739	811		8.33739	1373		8.33739	862		8.33335	516		8.33739	1035		8.33739	970		8.33739	1068		8.33739	998
8.35784	801		8.35784	1393		8.35784	890		8.3538	591		8.35784	958		8.35784	958		8.35784	1048		8.35784	1006
8.37829	827		8.37829	1346		8.37829	889		8.37425	548		8.37829	1016		8.37829	950		8.37829	1069		8.37829	972
8.39874	839		8.39874	1411		8.39874	864		8.3947	558		8.39874	1012		8.39874	935		8.39874	1063		8.39874	986
8.41919	825		8.41919	1327		8.41919	854		8.41515	586		8.41919	985		8.41919	965		8.41919	1033		8.41919	900
8.43964	766		8.43964	1464		8.43964	841		8.4356	611		8.43964	988		8.43964	865		8.43964	1039		8.43964	927
8.46009	808		8.46009	1345		8.46009	910		8.45605	599		8.46009	1001		8.46009	910		8.46009	1022		8.46009	933
8.48054	785		8.48054	1398		8.48054	867		8.4765	525		8.48054	951		8.48054	909		8.48054	1085		8.48054	1001
8.50099	788		8.50099	1362		8.50099	827		8.49695	575		8.50099	957		8.50099	878		8.50099	1057		8.50099	939
8.52144	811		8.52144	1366		8.52144	865		8.5174	540		8.52144	973		8.52144	884		8.52144	966		8.52144	952
8.54189	818		8.54189	1381		8.54189	803		8.53785	531		8.54189	949		8.54189	888		8.54189	1000		8.54189	916
8.56234	771		8.56234	1321		8.56234	817		8.5583	580		8.56234	962		8.56234	878		8.56234	1044		8.56234	931
8.58279	753		8.58279	1412		8.58279	867		8.57875	561		8.58279	952		8.58279	912		8.58279	1073		8.58279	941
8.60324	720		8.60324	1342		8.60324	769		8.5992	497		8.60324	971		8.60324	995		8.60324	1016		8.60324	954
8.62369	747		8.62369	1346		8.62369	829		8.61964	553		8.62369	985		8.62369	854		8.62369	1009		8.62369	944
8.64414	762		8.64414	1326		8.64414	835		8.64009	579		8.64414	974		8.64414	878		8.64414	936		8.64414	1009
8.66459	761		8.66459	1379		8.66459	863		8.66054	545		8.66459	947		8.66459	912		8.66459	961		8.66459	944
8.68503	791		8.68503	1282		8.68503	835		8.68099	536		8.68503	955		8.68503	882		8.68503	1019		8.68503	881
8.70548	756		8.70548	1367		8.70548	779		8.70144	513		8.70548	946		8.70548	909		8.70548	1015		8.70548	901
8.72593	826		8.72593	1415		8.72593	817		8.72189	521		8.72593	952		8.72593	872		8.72593	1048		8.72593	868
8.74638	725		8.74638	1417		8.74638	821		8.74234	530		8.74638	910		8.74638	892		8.74638	1067		8.74638	953
8.76683	781		8.76683	1309		8.76683	820		8.76279	556		8.76683	957		8.76683	900		8.76683	956		8.76683	883
8.78728	725		8.78728	1319		8.78728	824		8.78324	541		8.78728	946		8.78728	854		8.78728	1051		8.78728	844
8.80773	695		8.80773	1386		8.80773	777		8.80369	526		8.80773	983		8.80773	890		8.80773	967		8.80773	896
8.82818	766		8.82818	1318		8.82818	833		8.82414	546		8.82818	921		8.82818	882		8.82818	1023		8.82818	885
8.84863	768		8.84863	1311		8.84863	775		8.84459	583		8.84863	940		8.84863	872		8.84863	997		8.84863	922
8.86908	745		8.86908	1302		8.86908	817		8.86504	536		8.86908	950		8.86908	850		8.86908	954		8.86908	889
8.88953	729		8.88953	1373		8.88953	811		8.88549	533		8.88953	921		8.88953	880		8.88953	1038		8.88953	845
8.90998	681		8.90998	1282		8.90998	812		8.90594	506		8.90998	955		8.90998	828		8.90998	891		8.90998	922
8.93043	754		8.93043	1334		8.93043	778		8.92639	458		8.93043	950		8.93043	853		8.93043	1055		8.93043	859
8.95088	759		8.95088	1305		8.95088	801		8.94684	535		8.95088	957		8.95088	889		8.95088	1006		8.95088	865
8.97133	737		8.97133	1307		8.97133	768		8.96728	527		8.97133	922		8.97133	865		8.97133	986		8.97133	890
8.99178	681		8.99178	1273		8.99178	859		8.98773	492		8.99178	943		8.99178	873		8.99178	1069		8.99178	844
9.01223	720		9.01223	1318		9.01223	831		9.00818	508		9.01223	895		9.01223	859		9.01223	969		9.01223	881
9.03267	732		9.03267	1271		9.03267	750		9.02863	537		9.03267	889		9.03267	806		9.03267	957		9.03267	875
9.05312	707		9.05312	1314		9.05312	768		9.04908	521		9.05312	930		9.05312	861		9.05312	988		9.05312	833
9.07357	760		9.07357	1332		9.07357	787		9.06953	512		9.07357	938		9.07357	836		9.07357	911		9.07357	811
9.09402	696		9.09402	1291		9.09402	816		9.08998	517		9.09402	947		9.09402	859		9.09402	1042		9.09402	864
9.11447	675		9.11447	1237		9.11447	788		9.11043	541		9.11447	932		9.11447	878		9.11447	924		9.11447	885
9.13492	718		9.13492	1250		9.13492	769		9.13088	556		9.13492	933		9.13492	875		9.13492	990		9.13492	846
9.15537	701		9.15537	1305		9.15537	751		9.15133	594		9.15537	940		9.15537	855		9.15537	997		9.15537	830
9.17582	738		9.17582	1188		9.17582	776		9.17178	558		9.17582	894		9.17582	828		9.17582	949		9.17582	864
9.19627	675		9.19627	1287		9.19627	744		9.19223	522		9.19627	966		9.19627	828		9.19627	977		9.19627	851
9.21672	664		9.21672	1267		9.21672	775		9.21268	532		9.21672	904		9.21672	788		9.21672	963		9.21672	843
9.23717	692		9.23717	1255		9.23717	757		9.23313	513		9.23717	853		9.23717	829		9.23717	961		9.23717	842
9.25762	725		9.25762	1227		9.25762	757		9.25358	478		9.25762	950		9.25762	818		9.25762	954		9.25762	792
9.27807	702		9.27807	1267		9.27807	756		9.27403	540		9.27807	903		9.27807	828		9.27807	948		9.27807	860
9.29852	691		9.29852	1242		9.29852	749		9.29448	523		9.29852	915		9.29852	858		9.29852	1019		9.29852	879
9.31897	668		9.31897	1218		9.31897	771		9.31492	500		9.31897	909		9.31897	846		9.31897	1024		9.31897	860
9.33942	662		9.33942	1258		9.33942	790		9.33537	516		9.33942	841		9.33942	842		9.33942	965		9.33942	903
9.35986	689		9.35986	1194		9.35986	771		9.35582	475		9.35986	898		9.35986	828		9.35986	968		9.35986	877
9.38031	646		9.38031	1243		9.38031	795		9.37627	506		9.38031	905		9.38031	877		9.38031	1015		9.38031	907
9.40076	691		9.40076	1230		9.40076	767		9.39672	475		9.40076	892		9.40076	828		9.40076	1032		9.40076	899
9.42121	681		9.42121	1239		9.42121	721		9.41717	512		9.42121	891		9.42121	845		9.42121	989		9.42121	959
9.44166	623		9.44166	1231		9.44166	711		9.43762	516		9.44166	932		9.44166	797		9.44166	969		9.44166	901
9.46211	655		9.46211	1212		9.46211	829		9.45807	491		9.46211	900		9.46211	782		9.46211	883		9.46211	855
9.48256	665		9.48256	1200		9.48256	743		9.47852	549		9.48256	934		9.48256	848		9.48256	897		9.48256	909
9.50301	654		9.50301	1200		9.50301	741		9.49897	487		9.50301	900		9.50301	789		9.50301	944		9.50301	847
9.52346	635		9.52346	1241		9.52346	739		9.51942	456		9.52346	895		9.52346	786		9.52346	871		9.52346	794
9.54391	657		9.54391	1204		9.54391	751		9.53987	508		9.54391	907		9.54391	787		9.54391	971		9.54391	843
9.56436	664		9.56436	1107		9.56436	762		9.56032	479		9.56436	863		9.56436	806		9.56436	942		9.56436	752
9.58481	601		9.58481	1245		9.58481	770		9.58077	504		9.58481	847		9.58481	801		9.58481	1003		9.58481	840
9.60526	588		9.60526	1177		9.60526	710		9.60122	489		9.60526	909		9.60526	793		9.60526	955		9.60526	784
9.62571	579		9.62571	1182		9.62571	749		9.62167	502		9.62571	926		9.62571	814		9.62571	924		9.62571	739
9.64616	598		9.64616	1173		9.64616	782		9.64211	457		9.64616	911		9.64616	792		9.64616	958		9.64616	742
9.66661	608		9.66661	1178		9.66661	711		9.66256	474		9.66661	870		9.66661	784		9.66661	953		9.66661	782
9.68706	570		9.68706	1210		9.68706	711		9.68301	490		9.68706	919		9.68706	801		9.68706	924		9.68706	774
9.7075	576		9.7075	1199		9.7075	724		9.70346	490		9.7075	862		9.7075	734		9.7075	898		9.7075	712
9.72795	628		9.72795	1253		9.72795	758		9.72391	536		9.72795	869		9.72795	772		9.72795	901		9.72795	707
9.7484	570		9.7484	1165		9.7484	693		9.74436	497		9.7484	863		9.7484	768		9.7484	887		9.7484	733
9.76885	624		9.76885	1255		9.76885	772		9.76481	492		9.76885	883		9.76885	770		9.76885	889		9.76885	686
9.7893	583		9.7893	1140		9.7893	710		9.78526	508		9.7893	871		9.7893	787		9.7893	903		9.7893	727
9.80975	598		9.80975	1195		9.80975	728		9.80571	488		9.80975	861		9.80975	786		9.80975	926		9.80975	690
9.8302	588		9.8302	1229		9.8302	724		9.82616	494		9.8302	885		9.8302	798		9.8302	876		9.8302	691
9.85065	586		9.85065	1183		9.85065	747		9.84661	511		9.85065	892		9.85065	796		9.85065	908		9.85065	718
9.8711	580		9.8711	1175		9.8711	731		9.86706	539		9.8711	926		9.8711	739		9.8711	914		9.8711	710
9.89155	651		9.89155	1174		9.89155	753		9.88751	492		9.89155	888		9.89155	812		9.89155	918		9.89155	699
9.912	635		9.912	1260		9.912	731		9.90796	502		9.912	890		9.912	879		9.912	938		9.912	700
9.93245	642		9.93245	1240		9.93245	731		9.92841	517		9.93245	902		9.93245	812		9.93245	890		9.93245	659
9.9529	649		9.9529	1211		9.9529	743		9.94886	531		9.9529	855		9.9529	831		9.9529	894		9.9529	622
9.97335	599		9.97335	1248		9.97335	754		9.96931	512		9.97335	855		9.97335	821		9.97335	920		9.97335	695
9.9938	601		9.9938	1232		9.9938	747		9.98975	554		9.9938	828		9.9938	794		9.9938	890		9.9938	678
10.0142	574		10.0142	1234		10.0142	688		10.0102	559		10.0142	926		10.0142	772		10.0142	971		10.0142	682
10.0347	568		10.0347	1199		10.0347	734		10.0307	630		10.0347	879		10.0347	762		10.0347	901		10.0347	608
10.0551	611		10.0551	1175		10.0551	731		10.0511	658		10.0551	889		10.0551	739		10.0551	913		10.0551	651
10.0756	569		10.0756	1191		10.0756	718		10.0716	742		10.0756	913		10.0756	820		10.0756	917		10.0756	671
10.096	599		10.096	1237		10.096	761		10.092	851		10.096	838		10.096	774		10.096	893		10.096	696
10.1165	554		10.1165	1237		10.1165	769		10.1125	904		10.1165	921		10.1165	757		10.1165	910		10.1165	642
10.1369	597		10.1369	1311		10.1369	734		10.1329	963		10.1369	891		10.1369	726		10.1369	861		10.1369	716
10.1574	584		10.1574	1296		10.1574	714		10.1534	1010		10.1574	897		10.1574	852		10.1574	912		10.1574	666
10.1778	598		10.1778	1344		10.1778	721		10.1738	926		10.1778	873		10.1778	736		10.1778	888		10.1778	682
10.1983	600		10.1983	1426		10.1983	758		10.1942	954		10.1983	943		10.1983	831		10.1983	898		10.1983	673
10.2187	602		10.2187	1618		10.2187	755		10.2147	862		10.2187	870		10.2187	837		10.2187	958		10.2187	707
10.2392	609		10.2392	1717		10.2392	714		10.2351	735		10.2392	910		10.2392	846		10.2392	931		10.2392	656
10.2596	674		10.2596	1979		10.2596	727		10.2556	642		10.2596	918		10.2596	910		10.2596	1073		10.2596	688
10.2801	740		10.2801	2238		10.2801	819		10.276	604		10.2801	970		10.2801	1014		10.2801	1129		10.2801	700
10.3005	849		10.3005	2530		10.3005	819		10.2965	507		10.3005	940		10.3005	1169		10.3005	1305		10.3005	677
10.321	917		10.321	2535		10.321	881		10.3169	476		10.321	988		10.321	1253		10.321	1475		10.321	722
10.3414	1153		10.3414	2537		10.3414	1036		10.3374	438		10.3414	1048		10.3414	1449		10.3414	1732		10.3414	729
10.3619	1542		10.3619	2228		10.3619	1028		10.3578	470		10.3619	1063		10.3619	1780		10.3619	2030		10.3619	769
10.3823	1880		10.3823	1930		10.3823	1208		10.3783	422		10.3823	1213		10.3823	2326		10.3823	2354		10.3823	759
10.4028	2125		10.4028	1672		10.4028	1311		10.3987	432		10.4028	1395		10.4028	2671		10.4028	2322		10.4028	832
10.4232	1999		10.4232	1553		10.4232	1403		10.4192	445		10.4232	1517		10.4232	2461		10.4232	2084		10.4232	927
10.4437	1521		10.4437	1385		10.4437	1299		10.4396	468		10.4437	1693		10.4437	2047		10.4437	1749		10.4437	993
10.4641	1182		10.4641	1381		10.4641	1164		10.4601	418		10.4641	1803		10.4641	1630		10.4641	1360		10.4641	1187
10.4846	961		10.4846	1238		10.4846	1059		10.4805	395		10.4846	1725		10.4846	1409		10.4846	1295		10.4846	1142
10.505	953		10.505	1280		10.505	1013		10.501	424		10.505	1665		10.505	1202		10.505	1184		10.505	1087
10.5255	845		10.5255	1277		10.5255	895		10.5214	399		10.5255	1430		10.5255	1058		10.5255	1090		10.5255	1062
10.5459	816		10.5459	1256		10.5459	895		10.5419	433		10.5459	1387		10.5459	1108		10.5459	1045		10.5459	978
10.5664	760		10.5664	1273		10.5664	883		10.5623	444		10.5664	1263		10.5664	991		10.5664	1057		10.5664	827
10.5868	768		10.5868	1232		10.5868	868		10.5828	398		10.5868	1171		10.5868	930		10.5868	979		10.5868	776
10.6073	705		10.6073	1149		10.6073	843		10.6032	461		10.6073	1117		10.6073	979		10.6073	1004		10.6073	720
10.6277	742		10.6277	1198		10.6277	884		10.6237	460		10.6277	1132		10.6277	903		10.6277	995		10.6277	738
10.6482	696		10.6482	1210		10.6482	783		10.6441	499		10.6482	1066		10.6482	886		10.6482	895		10.6482	659
10.6686	719		10.6686	1123		10.6686	787		10.6646	491		10.6686	1054		10.6686	841		10.6686	864		10.6686	680
10.6891	768		10.6891	1232		10.6891	798		10.685	576		10.6891	1043		10.6891	866		10.6891	862		10.6891	640
10.7095	686		10.7095	1170		10.7095	727		10.7055	582		10.7095	1035		10.7095	830		10.7095	853		10.7095	595
10.73	723		10.73	1128		10.73	812		10.7259	737		10.73	1007		10.73	827		10.73	763		10.73	587
10.7504	755		10.7504	1094		10.7504	777		10.7464	848		10.7504	1025		10.7504	799		10.7504	843		10.7504	545
10.7709	817		10.7709	1149		10.7709	758		10.7668	923		10.7709	980		10.7709	823		10.7709	836		10.7709	543
10.7913	884		10.7913	1118		10.7913	831		10.7873	962		10.7913	1033		10.7913	790		10.7913	837		10.7913	482
10.8118	950		10.8118	1142		10.8118	899		10.8077	995		10.8118	1076		10.8118	839		10.8118	812		10.8118	479
10.8322	986		10.8322	1166		10.8322	891		10.8282	961		10.8322	1108		10.8322	868		10.8322	950		10.8322	540
10.8527	1046		10.8527	1233		10.8527	944		10.8486	893		10.8527	1176		10.8527	973		10.8527	885		10.8527	501
10.8731	1027		10.8731	1225		10.8731	994		10.8691	799		10.8731	1329		10.8731	1016		10.8731	942		10.8731	502
10.8936	1158		10.8936	1347		10.8936	1197		10.8895	602		10.8936	1481		10.8936	1088		10.8936	924		10.8936	578
10.914	1144		10.914	1493		10.914	1287		10.91	546		10.914	1688		10.914	1208		10.914	1087		10.914	506
10.9345	1296		10.9345	1557		10.9345	1399		10.9304	507		10.9345	1865		10.9345	1494		10.9345	1127		10.9345	514
10.9549	1327		10.9549	1882		10.9549	1692		10.9509	449		10.9549	2035		10.9549	1689		10.9549	1285		10.9549	647
10.9754	1500		10.9754	2045		10.9754	1820		10.9713	397		10.9754	1979		10.9754	1846		10.9754	1343		10.9754	587
10.9958	1746		10.9958	2354		10.9958	1869		10.9918	448		10.9958	1854		10.9958	1909		10.9958	1436		10.9958	637
11.0163	1866		11.0163	2432		11.0163	1659		11.0122	437		11.0163	1645		11.0163	1733		11.0163	1323		11.0163	637
11.0367	1665		11.0367	2302		11.0367	1541		11.0327	422		11.0367	1411		11.0367	1531		11.0367	1192		11.0367	556
11.0572	1258		11.0572	1953		11.0572	1273		11.0531	349		11.0572	1233		11.0572	1225		11.0572	952		11.0572	571
11.0776	912		11.0776	1647		11.0776	1147		11.0736	385		11.0776	1136		11.0776	1166		11.0776	984		11.0776	526
11.0981	739		11.0981	1397		11.0981	1052		11.094	367		11.0981	1086		11.0981	986		11.0981	921		11.0981	473
11.1185	735		11.1185	1355		11.1185	985		11.1145	363		11.1185	1013		11.1185	969		11.1185	905		11.1185	486
11.139	684		11.139	1264		11.139	952		11.1349	355		11.139	1068		11.139	893		11.139	847		11.139	459
11.1594	622		11.1594	1260		11.1594	901		11.1554	380		11.1594	975		11.1594	826		11.1594	847		11.1594	430
11.1799	647		11.1799	1234		11.1799	869		11.1758	367		11.1799	1014		11.1799	829		11.1799	829		11.1799	453
11.2003	619		11.2003	1147		11.2003	843		11.1963	389		11.2003	895		11.2003	738		11.2003	771		11.2003	429
11.2208	607		11.2208	1180		11.2208	828		11.2167	359		11.2208	895		11.2208	797		11.2208	754		11.2208	453
11.2412	569		11.2412	1159		11.2412	818		11.2372	359		11.2412	883		11.2412	758		11.2412	727		11.2412	418
11.2617	572		11.2617	1119		11.2617	765		11.2576	392		11.2617	863		11.2617	722		11.2617	769		11.2617	460
11.2821	567		11.2821	1085		11.2821	748		11.2781	363		11.2821	834		11.2821	762		11.2821	768		11.2821	417
11.3026	514		11.3026	1133		11.3026	765		11.2985	342		11.3026	865		11.3026	725		11.3026	758		11.3026	420
11.323	502		11.323	1087		11.323	756		11.319	361		11.323	884		11.323	715		11.323	713		11.323	412
11.3435	508		11.3435	1033		11.3435	739		11.3394	322		11.3435	855		11.3435	709		11.3435	742		11.3435	414
11.3639	483		11.3639	1098		11.3639	716		11.3599	380		11.3639	848		11.3639	694		11.3639	761		11.3639	450
11.3844	508		11.3844	1093		11.3844	701		11.3803	376		11.3844	845		11.3844	716		11.3844	764		11.3844	461
11.4048	455		11.4048	1098		11.4048	691		11.4008	358		11.4048	828		11.4048	716		11.4048	690		11.4048	426
11.4253	471		11.4253	1037		11.4253	657		11.4212	349		11.4253	803		11.4253	746		11.4253	701		11.4253	409
11.4457	527		11.4457	1077		11.4457	757		11.4417	380		11.4457	801		11.4457	723		11.4457	729		11.4457	404
11.4662	464		11.4662	1106		11.4662	713		11.4621	369		11.4662	808		11.4662	710		11.4662	685		11.4662	403
11.4866	476		11.4866	1054		11.4866	700		11.4826	356		11.4866	810		11.4866	699		11.4866	728		11.4866	371
11.5071	463		11.5071	1056		11.5071	680		11.503	330		11.5071	822		11.5071	697		11.5071	682		11.5071	363
11.5275	487		11.5275	1094		11.5275	687		11.5235	349		11.5275	796		11.5275	720		11.5275	711		11.5275	414
11.548	455		11.548	1026		11.548	689		11.5439	353		11.548	809		11.548	719		11.548	726		11.548	382
11.5684	450		11.5684	1034		11.5684	709		11.5644	384		11.5684	813		11.5684	666		11.5684	710		11.5684	378
11.5889	477		11.5889	1042		11.5889	736		11.5848	393		11.5889	752		11.5889	687		11.5889	673		11.5889	372
11.6093	448		11.6093	1149		11.6093	710		11.6053	350		11.6093	830		11.6093	751		11.6093	664		11.6093	386
11.6297	466		11.6297	1054		11.6297	696		11.6257	348		11.6297	792		11.6297	700		11.6297	738		11.6297	364
11.6502	471		11.6502	1043		11.6502	687		11.6462	320		11.6502	773		11.6502	703		11.6502	693		11.6502	382
11.6706	471		11.6706	1054		11.6706	719		11.6666	363		11.6706	768		11.6706	663		11.6706	659		11.6706	339
11.6911	464		11.6911	1061		11.6911	705		11.6871	353		11.6911	801		11.6911	676		11.6911	659		11.6911	346
11.7115	449		11.7115	1053		11.7115	692		11.7075	351		11.7115	789		11.7115	685		11.7115	636		11.7115	354
11.732	454		11.732	1034		11.732	656		11.728	341		11.732	818		11.732	651		11.732	632		11.732	342
11.7524	477		11.7524	1078		11.7524	691		11.7484	322		11.7524	825		11.7524	703		11.7524	681		11.7524	334
11.7729	440		11.7729	1059		11.7729	764		11.7689	359		11.7729	748		11.7729	705		11.7729	623		11.7729	350
11.7933	465		11.7933	1089		11.7933	670		11.7893	331		11.7933	762		11.7933	691		11.7933	662		11.7933	371
11.8138	483		11.8138	1035		11.8138	663		11.8098	337		11.8138	753		11.8138	686		11.8138	651		11.8138	339
11.8342	458		11.8342	1043		11.8342	675		11.8302	351		11.8342	831		11.8342	701		11.8342	689		11.8342	366
11.8547	428		11.8547	990		11.8547	732		11.8507	334		11.8547	822		11.8547	719		11.8547	619		11.8547	336
11.8751	471		11.8751	1005		11.8751	650		11.8711	310		11.8751	781		11.8751	720		11.8751	662		11.8751	318
11.8956	478		11.8956	1067		11.8956	669		11.8915	345		11.8956	778		11.8956	652		11.8956	637		11.8956	335
11.916	462		11.916	1104		11.916	705		11.912	350		11.916	782		11.916	712		11.916	647		11.916	343
11.9365	432		11.9365	1033		11.9365	696		11.9324	377		11.9365	780		11.9365	681		11.9365	645		11.9365	372
11.9569	463		11.9569	1040		11.9569	680		11.9529	325		11.9569	812		11.9569	666		11.9569	625		11.9569	318
11.9774	480		11.9774	1017		11.9774	691		11.9733	354		11.9774	784		11.9774	626		11.9774	646		11.9774	343
11.9978	448		11.9978	999		11.9978	653		11.9938	314		11.9978	734		11.9978	722		11.9978	639		11.9978	302
12.0183	506		12.0183	1144		12.0183	677		12.0142	345		12.0183	788		12.0183	698		12.0183	638		12.0183	326
12.0387	478		12.0387	1054		12.0387	677		12.0347	369		12.0387	804		12.0387	629		12.0387	622		12.0387	315
12.0592	483		12.0592	1010		12.0592	674		12.0551	358		12.0592	843		12.0592	707		12.0592	635		12.0592	312
12.0796	495		12.0796	1070		12.0796	685		12.0756	349		12.0796	785		12.0796	689		12.0796	662		12.0796	339
12.1001	444		12.1001	1055		12.1001	654		12.096	314		12.1001	786		12.1001	716		12.1001	635		12.1001	346
12.1205	492		12.1205	1025		12.1205	714		12.1165	378		12.1205	779		12.1205	687		12.1205	594		12.1205	333
12.141	468		12.141	1041		12.141	719		12.1369	349		12.141	819		12.141	696		12.141	664		12.141	343
12.1614	461		12.1614	1009		12.1614	683		12.1574	341		12.1614	809		12.1614	721		12.1614	630		12.1614	331
12.1819	457		12.1819	1008		12.1819	685		12.1778	342		12.1819	789		12.1819	734		12.1819	679		12.1819	329
12.2023	471		12.2023	1120		12.2023	718		12.1983	378		12.2023	813		12.2023	709		12.2023	644		12.2023	410
12.2228	435		12.2228	1057		12.2228	734		12.2187	376		12.2228	819		12.2228	705		12.2228	642		12.2228	321
12.2432	459		12.2432	1081		12.2432	746		12.2392	336		12.2432	795		12.2432	727		12.2432	694		12.2432	354
12.2637	467		12.2637	1068		12.2637	769		12.2596	357		12.2637	797		12.2637	728		12.2637	638		12.2637	333
12.2841	492		12.2841	1052		12.2841	752		12.2801	414		12.2841	857		12.2841	676		12.2841	685		12.2841	349
12.3046	480		12.3046	1124		12.3046	749		12.3005	348		12.3046	820		12.3046	686		12.3046	682		12.3046	351
12.325	500		12.325	1051		12.325	780		12.321	354		12.325	844		12.325	764		12.325	652		12.325	366
12.3455	470		12.3455	1036		12.3455	783		12.3414	322		12.3455	794		12.3455	748		12.3455	681		12.3455	332
12.3659	455		12.3659	1080		12.3659	701		12.3619	371		12.3659	845		12.3659	785		12.3659	622		12.3659	354
12.3864	480		12.3864	1103		12.3864	736		12.3823	328		12.3864	814		12.3864	781		12.3864	653		12.3864	381
12.4068	454		12.4068	1092		12.4068	712		12.4028	345		12.4068	824		12.4068	746		12.4068	680		12.4068	377
12.4273	453		12.4273	1055		12.4273	768		12.4232	362		12.4273	884		12.4273	743		12.4273	689		12.4273	352
12.4477	507		12.4477	1074		12.4477	757		12.4437	385		12.4477	796		12.4477	757		12.4477	643		12.4477	355
12.4682	476		12.4682	1076		12.4682	781		12.4641	337		12.4682	840		12.4682	732		12.4682	695		12.4682	428
12.4886	486		12.4886	1089		12.4886	735		12.4846	373		12.4886	906		12.4886	761		12.4886	664		12.4886	388
12.5091	523		12.5091	1101		12.5091	810		12.505	358		12.5091	848		12.5091	793		12.5091	685		12.5091	471
12.5295	515		12.5295	1099		12.5295	815		12.5255	379		12.5295	922		12.5295	778		12.5295	687		12.5295	448
12.55	482		12.55	1111		12.55	802		12.5459	412		12.55	952		12.55	801		12.55	692		12.55	423
12.5704	546		12.5704	1125		12.5704	850		12.5664	399		12.5704	916		12.5704	810		12.5704	717		12.5704	442
12.5909	528		12.5909	1256		12.5909	836		12.5868	399		12.5909	953		12.5909	795		12.5909	701		12.5909	424
12.6113	539		12.6113	1258		12.6113	926		12.6073	396		12.6113	988		12.6113	823		12.6113	720		12.6113	407
12.6318	616		12.6318	1149		12.6318	921		12.6277	411		12.6318	1069		12.6318	880		12.6318	740		12.6318	433
12.6522	591		12.6522	1280		12.6522	991		12.6482	376		12.6522	1144		12.6522	918		12.6522	790		12.6522	421
12.6727	631		12.6727	1369		12.6727	1082		12.6686	368		12.6727	1178		12.6727	984		12.6727	812		12.6727	469
12.6931	712		12.6931	1466		12.6931	1133		12.6891	350		12.6931	1317		12.6931	1085		12.6931	865		12.6931	474
12.7136	817		12.7136	1603		12.7136	1180		12.7095	367		12.7136	1433		12.7136	1222		12.7136	972		12.7136	552
12.734	857		12.734	1747		12.734	1441		12.73	367		12.734	1592		12.734	1404		12.734	1058		12.734	624
12.7545	1003		12.7545	2051		12.7545	1584		12.7504	330		12.7545	1927		12.7545	1535		12.7545	1233		12.7545	708
12.7749	1190		12.7749	2160		12.7749	1927		12.7709	369		12.7749	2215		12.7749	1872		12.7749	1403		12.7749	813
12.7954	1388		12.7954	2530		12.7954	2170		12.7913	323		12.7954	2472		12.7954	2044		12.7954	1567		12.7954	945
12.8158	1547		12.8158	2662		12.8158	2316		12.8118	329		12.8158	2422		12.8158	2210		12.8158	1650		12.8158	1083
12.8363	1573		12.8363	2712		12.8363	2388		12.8322	331		12.8363	2356		12.8363	2235		12.8363	1594		12.8363	1080
12.8567	1558		12.8567	2537		12.8567	2166		12.8527	341		12.8567	2034		12.8567	2004		12.8567	1440		12.8567	1051
12.8772	1337		12.8772	2272		12.8772	1971		12.8731	341		12.8772	1817		12.8772	1687		12.8772	1258		12.8772	962
12.8976	1285		12.8976	2112		12.8976	1610		12.8936	351		12.8976	1526		12.8976	1454		12.8976	1117		12.8976	826
12.9181	1046		12.9181	1760		12.9181	1409		12.914	278		12.9181	1314		12.9181	1242		12.9181	950		12.9181	652
12.9385	893		12.9385	1578		12.9385	1271		12.9345	374		12.9385	1242		12.9385	1164		12.9385	920		12.9385	595
12.959	794		12.959	1442		12.959	1103		12.9549	371		12.959	1143		12.959	1035		12.959	816		12.959	536
12.9794	710		12.9794	1337		12.9794	952		12.9754	339		12.9794	1088		12.9794	984		12.9794	800		12.9794	518
12.9999	702		12.9999	1332		12.9999	935		12.9958	310		12.9999	1024		12.9999	940		12.9999	774		12.9999	542
13.0203	670		13.0203	1316		13.0203	905		13.0163	320		13.0203	1007		13.0203	898		13.0203	745		13.0203	521
13.0408	626		13.0408	1320		13.0408	988		13.0367	345		13.0408	1023		13.0408	894		13.0408	724		13.0408	437
13.0612	652		13.0612	1171		13.0612	894		13.0572	317		13.0612	953		13.0612	897		13.0612	723		13.0612	443
13.0817	589		13.0817	1176		13.0817	934		13.0776	338		13.0817	971		13.0817	845		13.0817	709		13.0817	413
13.1021	584		13.1021	1164		13.1021	862		13.0981	336		13.1021	913		13.1021	852		13.1021	670		13.1021	394
13.1226	572		13.1226	1119		13.1226	837		13.1185	300		13.1226	892		13.1226	801		13.1226	639		13.1226	402
13.143	558		13.143	1051		13.143	836		13.139	327		13.143	856		13.143	758		13.143	613		13.143	351
13.1635	533		13.1635	1078		13.1635	769		13.1594	350		13.1635	872		13.1635	768		13.1635	673		13.1635	355
13.1839	499		13.1839	1093		13.1839	754		13.1799	306		13.1839	859		13.1839	722		13.1839	614		13.1839	374
13.2044	486		13.2044	1084		13.2044	707		13.2003	306		13.2044	803		13.2044	739		13.2044	627		13.2044	347
13.2248	471		13.2248	1012		13.2248	695		13.2208	298		13.2248	846		13.2248	707		13.2248	606		13.2248	332
13.2453	494		13.2453	1035		13.2453	773		13.2412	330		13.2453	841		13.2453	686		13.2453	595		13.2453	337
13.2657	496		13.2657	1068		13.2657	772		13.2617	323		13.2657	837		13.2657	701		13.2657	619		13.2657	314
13.2862	487		13.2862	990		13.2862	736		13.2821	337		13.2862	814		13.2862	726		13.2862	576		13.2862	311
13.3066	473		13.3066	1039		13.3066	754		13.3026	311		13.3066	827		13.3066	696		13.3066	565		13.3066	349
13.327	463		13.327	1060		13.327	697		13.323	281		13.327	783		13.327	728		13.327	589		13.327	298
13.3475	455		13.3475	1007		13.3475	709		13.3435	350		13.3475	782		13.3475	723		13.3475	578		13.3475	324
13.3679	458		13.3679	984		13.3679	754		13.3639	330		13.3679	805		13.3679	658		13.3679	555		13.3679	301
13.3884	461		13.3884	996		13.3884	712		13.3844	300		13.3884	787		13.3884	725		13.3884	587		13.3884	303
13.4088	465		13.4088	1076		13.4088	690		13.4048	330		13.4088	810		13.4088	692		13.4088	540		13.4088	318
13.4293	475		13.4293	981		13.4293	712		13.4253	351		13.4293	811		13.4293	699		13.4293	564		13.4293	328
13.4497	440		13.4497	991		13.4497	750		13.4457	332		13.4497	790		13.4497	678		13.4497	581		13.4497	323
13.4702	453		13.4702	1002		13.4702	713		13.4662	338		13.4702	728		13.4702	722		13.4702	599		13.4702	348
13.4906	455		13.4906	993		13.4906	678		13.4866	328		13.4906	805		13.4906	715		13.4906	521		13.4906	302
13.5111	444		13.5111	1030		13.5111	660		13.5071	359		13.5111	792		13.5111	674		13.5111	525		13.5111	309
13.5315	466		13.5315	967		13.5315	695		13.5275	351		13.5315	784		13.5315	660		13.5315	573		13.5315	323
13.552	458		13.552	1015		13.552	655		13.548	369		13.552	803		13.552	644		13.552	521		13.552	283
13.5724	457		13.5724	993		13.5724	665		13.5684	340		13.5724	787		13.5724	690		13.5724	545		13.5724	334
13.5929	476		13.5929	1017		13.5929	680		13.5889	363		13.5929	743		13.5929	698		13.5929	552		13.5929	328
13.6133	474		13.6133	1043		13.6133	676		13.6093	323		13.6133	717		13.6133	669		13.6133	563		13.6133	314
13.6338	454		13.6338	1017		13.6338	696		13.6297	379		13.6338	791		13.6338	680		13.6338	569		13.6338	304
13.6542	473		13.6542	1019		13.6542	724		13.6502	362		13.6542	738		13.6542	690		13.6542	595		13.6542	309
13.6747	486		13.6747	1014		13.6747	741		13.6706	324		13.6747	803		13.6747	699		13.6747	516		13.6747	306
13.6951	495		13.6951	1067		13.6951	658		13.6911	345		13.6951	777		13.6951	680		13.6951	541		13.6951	308
13.7156	481		13.7156	1043		13.7156	716		13.7115	345		13.7156	799		13.7156	649		13.7156	524		13.7156	322
13.736	487		13.736	1016		13.736	663		13.732	335		13.736	804		13.736	741		13.736	568		13.736	317
13.7565	474		13.7565	1010		13.7565	736		13.7524	325		13.7565	818		13.7565	714		13.7565	521		13.7565	314
13.7769	522		13.7769	1029		13.7769	752		13.7729	282		13.7769	786		13.7769	704		13.7769	578		13.7769	331
13.7974	537		13.7974	1015		13.7974	753		13.7933	329		13.7974	844		13.7974	748		13.7974	560		13.7974	332
13.8178	526		13.8178	1003		13.8178	719		13.8138	313		13.8178	793		13.8178	740		13.8178	565		13.8178	328
13.8383	555		13.8383	1023		13.8383	730		13.8342	319		13.8383	795		13.8383	791		13.8383	542		13.8383	342
13.8587	530		13.8587	1004		13.8587	785		13.8547	301		13.8587	826		13.8587	778		13.8587	538		13.8587	345
13.8792	508		13.8792	1033		13.8792	783		13.8751	330		13.8792	890		13.8792	743		13.8792	595		13.8792	333
13.8996	512		13.8996	1002		13.8996	773		13.8956	360		13.8996	803		13.8996	701		13.8996	586		13.8996	336
13.9201	487		13.9201	995		13.9201	775		13.916	341		13.9201	841		13.9201	694		13.9201	573		13.9201	316
13.9405	532		13.9405	944		13.9405	730		13.9365	350		13.9405	790		13.9405	717		13.9405	496		13.9405	305
13.961	495		13.961	996		13.961	697		13.9569	325		13.961	808		13.961	683		13.961	552		13.961	365
13.9814	493		13.9814	1013		13.9814	730		13.9774	354		13.9814	835		13.9814	667		13.9814	570		13.9814	328
14.0019	439		14.0019	1028		14.0019	755		13.9978	362		14.0019	778		14.0019	702		14.0019	563		14.0019	308
14.0223	509		14.0223	955		14.0223	737		14.0183	329		14.0223	847		14.0223	721		14.0223	481		14.0223	312
14.0428	478		14.0428	986		14.0428	750		14.0387	355		14.0428	794		14.0428	712		14.0428	531		14.0428	319
14.0632	485		14.0632	979		14.0632	736		14.0592	344		14.0632	784		14.0632	690		14.0632	543		14.0632	286
14.0837	459		14.0837	1005		14.0837	756		14.0796	369		14.0837	793		14.0837	679		14.0837	513		14.0837	319
14.1041	456		14.1041	1011		14.1041	759		14.1001	355		14.1041	835		14.1041	703		14.1041	555		14.1041	292
14.1246	469		14.1246	997		14.1246	720		14.1205	360		14.1246	834		14.1246	714		14.1246	556		14.1246	338
14.145	522		14.145	950		14.145	741		14.141	373		14.145	848		14.145	683		14.145	514		14.145	297
14.1655	514		14.1655	958		14.1655	792		14.1614	380		14.1655	829		14.1655	681		14.1655	533		14.1655	359
14.1859	482		14.1859	998		14.1859	799		14.1819	428		14.1859	855		14.1859	679		14.1859	524		14.1859	305
14.2064	487		14.2064	985		14.2064	727		14.2023	393		14.2064	836		14.2064	715		14.2064	552		14.2064	348
14.2268	477		14.2268	962		14.2268	750		14.2228	447		14.2268	810		14.2268	669		14.2268	562		14.2268	326
14.2473	484		14.2473	940		14.2473	776		14.2432	507		14.2473	771		14.2473	724		14.2473	538		14.2473	319
14.2677	516		14.2677	992		14.2677	759		14.2637	522		14.2677	872		14.2677	770		14.2677	581		14.2677	325
14.2882	507		14.2882	1004		14.2882	858		14.2841	549		14.2882	815		14.2882	715		14.2882	487		14.2882	307
14.3086	483		14.3086	982		14.3086	823		14.3046	522		14.3086	820		14.3086	758		14.3086	557		14.3086	334
14.3291	548		14.3291	1015		14.3291	786		14.325	522		14.3291	861		14.3291	725		14.3291	568		14.3291	339
14.3495	562		14.3495	1133		14.3495	823		14.3455	482		14.3495	896		14.3495	743		14.3495	581		14.3495	326
14.37	543		14.37	1154		14.37	849		14.3659	427		14.37	942		14.37	817		14.37	702		14.37	318
14.3904	577		14.3904	1210		14.3904	917		14.3864	431		14.3904	1037		14.3904	862		14.3904	652		14.3904	341
14.4109	624		14.4109	1308		14.4109	880		14.4068	460		14.4109	932		14.4109	866		14.4109	658		14.4109	373
14.4313	668		14.4313	1421		14.4313	994		14.4273	470		14.4313	1035		14.4313	986		14.4313	692		14.4313	398
14.4518	840		14.4518	1559		14.4518	1051		14.4477	427		14.4518	1154		14.4518	1163		14.4518	812		14.4518	406
14.4722	868		14.4722	1795		14.4722	1117		14.4682	413		14.4722	1209		14.4722	1218		14.4722	852		14.4722	390
14.4927	1039		14.4927	1760		14.4927	1268		14.4886	447		14.4927	1191		14.4927	1327		14.4927	907		14.4927	432
14.5131	1068		14.5131	1751		14.5131	1236		14.5091	430		14.5131	1259		14.5131	1255		14.5131	812		14.5131	447
14.5336	1018		14.5336	1692		14.5336	1157		14.5295	444		14.5336	1195		14.5336	1191		14.5336	795		14.5336	438
14.554	912		14.554	1505		14.554	1065		14.55	418		14.554	1166		14.554	1146		14.554	756		14.554	423
14.5745	802		14.5745	1348		14.5745	1017		14.5704	406		14.5745	1076		14.5745	976		14.5745	706		14.5745	411
14.5949	757		14.5949	1309		14.5949	962		14.5909	440		14.5949	1044		14.5949	1024		14.5949	746		14.5949	400
14.6154	733		14.6154	1317		14.6154	1008		14.6113	435		14.6154	1037		14.6154	979		14.6154	707		14.6154	384
14.6358	780		14.6358	1263		14.6358	947		14.6318	441		14.6358	1020		14.6358	977		14.6358	714		14.6358	399
14.6563	755		14.6563	1195		14.6563	929		14.6522	420		14.6563	1033		14.6563	981		14.6563	667		14.6563	394
14.6767	744		14.6767	1157		14.6767	973		14.6727	457		14.6767	1057		14.6767	924		14.6767	695		14.6767	404
14.6972	719		14.6972	1223		14.6972	1006		14.6931	489		14.6972	1015		14.6972	921		14.6972	670		14.6972	383
14.7176	690		14.7176	1238		14.7176	956		14.7136	461		14.7176	1001		14.7176	971		14.7176	673		14.7176	427
14.7381	684		14.7381	1146		14.7381	989		14.734	452		14.7381	1020		14.7381	899		14.7381	727		14.7381	392
14.7585	691		14.7585	1133		14.7585	968		14.7545	509		14.7585	1047		14.7585	924		14.7585	652		14.7585	396
14.779	676		14.779	1155		14.779	916		14.7749	591		14.779	1042		14.779	914		14.779	636		14.779	365
14.7994	647		14.7994	1139		14.7994	964		14.7954	591		14.7994	1048		14.7994	946		14.7994	693		14.7994	422
14.8199	703		14.8199	1219		14.8199	977		14.8158	628		14.8199	1058		14.8199	920		14.8199	673		14.8199	399
14.8403	695		14.8403	1230		14.8403	934		14.8363	783		14.8403	999		14.8403	901		14.8403	648		14.8403	413
14.8608	754		14.8608	1200		14.8608	942		14.8567	826		14.8608	1073		14.8608	911		14.8608	633		14.8608	364
14.8812	683		14.8812	1248		14.8812	950		14.8772	952		14.8812	1045		14.8812	882		14.8812	658		14.8812	444
14.9017	658		14.9017	1296		14.9017	995		14.8976	1069		14.9017	1063		14.9017	907		14.9017	680		14.9017	379
14.9221	649		14.9221	1389		14.9221	995		14.9181	1248		14.9221	1149		14.9221	979		14.9221	670		14.9221	399
14.9426	738		14.9426	1441		14.9426	990		14.9385	1408		14.9426	1079		14.9426	964		14.9426	721		14.9426	415
14.963	736		14.963	1506		14.963	1021		14.959	1621		14.963	1061		14.963	976		14.963	703		14.963	438
14.9835	727		14.9835	1616		14.9835	1061		14.9794	1895		14.9835	1132		14.9835	1044		14.9835	744		14.9835	428
15.0039	774		15.0039	1867		15.0039	1118		14.9999	2155		15.0039	1164		15.0039	1088		15.0039	791		15.0039	437
15.0244	809		15.0244	2045		15.0244	1124		15.0203	2456		15.0244	1161		15.0244	1127		15.0244	827		15.0244	512
15.0448	886		15.0448	2351		15.0448	1175		15.0408	2727		15.0448	1225		15.0448	1168		15.0448	915		15.0448	542
15.0652	989		15.0652	2800		15.0652	1274		15.0612	3096		15.0652	1239		15.0652	1346		15.0652	1010		15.0652	581
15.0857	1054		15.0857	3429		15.0857	1277		15.0817	3077		15.0857	1220		15.0857	1498		15.0857	1146		15.0857	660
15.1061	1216		15.1061	4220		15.1061	1390		15.1021	3166		15.1061	1408		15.1061	1693		15.1061	1315		15.1061	737
15.1266	1454		15.1266	4877		15.1266	1455		15.1226	2991		15.1266	1423		15.1266	1846		15.1266	1499		15.1266	809
15.147	1724		15.147	5806		15.147	1670		15.143	2717		15.147	1475		15.147	2101		15.147	1692		15.147	906
15.1675	1989		15.1675	6640		15.1675	1778		15.1635	2380		15.1675	1560		15.1675	2369		15.1675	2021		15.1675	958
15.1879	2361		15.1879	7133		15.1879	1900		15.1839	2020		15.1879	1698		15.1879	2719		15.1879	2254		15.1879	1057
15.2084	2806		15.2084	7380		15.2084	2143		15.2044	1596		15.2084	1799		15.2084	3244		15.2084	2770		15.2084	1222
15.2288	3380		15.2288	6660		15.2288	2387		15.2248	1405		15.2288	1956		15.2288	3690		15.2288	3056		15.2288	1266
15.2493	4324		15.2493	5849		15.2493	2552		15.2453	1216		15.2493	2110		15.2493	4310		15.2493	3470		15.2493	1391
15.2697	5059		15.2697	4966		15.2697	3007		15.2657	1007		15.2697	2160		15.2697	5203		15.2697	3650		15.2697	1406
15.2902	5989		15.2902	4269		15.2902	3251		15.2862	868		15.2902	2437		15.2902	5499		15.2902	3418		15.2902	1370
15.3106	6466		15.3106	3603		15.3106	3680		15.3066	791		15.3106	2618		15.3106	5548		15.3106	3101		15.3106	1438
15.3311	6268		15.3311	3079		15.3311	3840		15.327	695		15.3311	2827		15.3311	5304		15.3311	2754		15.3311	1601
15.3515	5534		15.3515	2684		15.3515	3915		15.3475	618		15.3515	3030		15.3515	4738		15.3515	2367		15.3515	1687
15.372	4521		15.372	2404		15.372	3743		15.3679	601		15.372	3292		15.372	3933		15.372	2088		15.372	1682
15.3924	3757		15.3924	2109		15.3924	3448		15.3884	570		15.3924	3416		15.3924	3495		15.3924	1839		15.3924	1568
15.4129	2971		15.4129	1939		15.4129	3113		15.4088	546		15.4129	3423		15.4129	2933		15.4129	1685		15.4129	1418
15.4333	2553		15.4333	1825		15.4333	2833		15.4293	488		15.4333	3129		15.4333	2420		15.4333	1512		15.4333	1168
15.4538	2180		15.4538	1667		15.4538	2531		15.4497	465		15.4538	2949		15.4538	2259		15.4538	1338		15.4538	1131
15.4742	1956		15.4742	1680		15.4742	2217		15.4702	435		15.4742	2750		15.4742	2024		15.4742	1293		15.4742	1013
15.4947	1843		15.4947	1528		15.4947	2098		15.4906	450		15.4947	2544		15.4947	1815		15.4947	1148		15.4947	950
15.5151	1593		15.5151	1418		15.5151	1903		15.5111	444		15.5151	2307		15.5151	1667		15.5151	1090		15.5151	870
15.5356	1491		15.5356	1406		15.5356	1804		15.5315	435		15.5356	2206		15.5356	1587		15.5356	993		15.5356	786
15.556	1390		15.556	1309		15.556	1621		15.552	467		15.556	2058		15.556	1494		15.556	970		15.556	727
15.5765	1244		15.5765	1266		15.5765	1598		15.5724	413		15.5765	1928		15.5765	1325		15.5765	873		15.5765	770
15.5969	1088		15.5969	1197		15.5969	1462		15.5929	438		15.5969	1788		15.5969	1176		15.5969	804		15.5969	634
15.6174	1044		15.6174	1214		15.6174	1387		15.6133	419		15.6174	1717		15.6174	1226		15.6174	788		15.6174	578
15.6378	921		15.6378	1154		15.6378	1344		15.6338	399		15.6378	1664		15.6378	1121		15.6378	716		15.6378	578
15.6583	863		15.6583	1140		15.6583	1251		15.6542	364		15.6583	1519		15.6583	1132		15.6583	702		15.6583	574
15.6787	842		15.6787	1143		15.6787	1202		15.6747	363		15.6787	1481		15.6787	1020		15.6787	646		15.6787	494
15.6992	749		15.6992	1175		15.6992	1125		15.6951	393		15.6992	1362		15.6992	997		15.6992	635		15.6992	504
15.7196	793		15.7196	1132		15.7196	1134		15.7156	371		15.7196	1320		15.7196	987		15.7196	686		15.7196	460
15.7401	759		15.7401	1092		15.7401	1026		15.736	375		15.7401	1315		15.7401	943		15.7401	685		15.7401	473
15.7605	706		15.7605	1083		15.7605	1033		15.7565	344		15.7605	1238		15.7605	899		15.7605	584		15.7605	450
15.781	702		15.781	1076		15.781	1044		15.7769	360		15.781	1219		15.781	925		15.781	617		15.781	428
15.8014	671		15.8014	1037		15.8014	1049		15.7974	367		15.8014	1147		15.8014	886		15.8014	594		15.8014	426
15.8219	627		15.8219	992		15.8219	924		15.8178	316		15.8219	1186		15.8219	891		15.8219	584		15.8219	426
15.8423	640		15.8423	1022		15.8423	943		15.8383	395		15.8423	1101		15.8423	810		15.8423	600		15.8423	406
15.8628	610		15.8628	985		15.8628	976		15.8587	338		15.8628	1115		15.8628	910		15.8628	595		15.8628	437
15.8832	642		15.8832	1017		15.8832	956		15.8792	349		15.8832	1048		15.8832	837		15.8832	589		15.8832	434
15.9037	627		15.9037	1014		15.9037	909		15.8996	330		15.9037	1016		15.9037	823		15.9037	626		15.9037	394
15.9241	620		15.9241	1010		15.9241	915		15.9201	339		15.9241	1027		15.9241	799		15.9241	549		15.9241	398
15.9446	606		15.9446	979		15.9446	928		15.9405	340		15.9446	1006		15.9446	803		15.9446	576		15.9446	413
15.965	652		15.965	1061		15.965	885		15.961	346		15.965	964		15.965	783		15.965	594		15.965	392
15.9855	615		15.9855	923		15.9855	863		15.9814	369		15.9855	974		15.9855	783		15.9855	594		15.9855	411
16.0059	547		16.0059	1001		16.0059	813		16.0019	355		16.0059	948		16.0059	798		16.0059	539		16.0059	382
16.0264	603		16.0264	1024		16.0264	851		16.0223	353		16.0264	887		16.0264	808		16.0264	565		16.0264	409
16.0468	619		16.0468	989		16.0468	868		16.0428	340		16.0468	968		16.0468	790		16.0468	532		16.0468	381
16.0673	564		16.0673	1002		16.0673	887		16.0632	348		16.0673	935		16.0673	813		16.0673	535		16.0673	385
16.0877	603		16.0877	983		16.0877	799		16.0837	316		16.0877	945		16.0877	806		16.0877	526		16.0877	370
16.1082	576		16.1082	941		16.1082	837		16.1041	331		16.1082	910		16.1082	740		16.1082	547		16.1082	362
16.1286	590		16.1286	978		16.1286	797		16.1246	319		16.1286	864		16.1286	759		16.1286	551		16.1286	375
16.1491	645		16.1491	919		16.1491	791		16.145	335		16.1491	899		16.1491	765		16.1491	529		16.1491	362
16.1695	580		16.1695	896		16.1695	787		16.1655	323		16.1695	885		16.1695	753		16.1695	489		16.1695	363
16.19	609		16.19	978		16.19	834		16.1859	305		16.19	916		16.19	738		16.19	535		16.19	397
16.2104	588		16.2104	980		16.2104	739		16.2064	326		16.2104	936		16.2104	776		16.2104	544		16.2104	377
16.2309	555		16.2309	923		16.2309	757		16.2268	334		16.2309	874		16.2309	767		16.2309	522		16.2309	343
16.2513	615		16.2513	932		16.2513	777		16.2473	328		16.2513	861		16.2513	761		16.2513	542		16.2513	374
16.2718	576		16.2718	933		16.2718	829		16.2677	330		16.2718	879		16.2718	723		16.2718	522		16.2718	350
16.2922	581		16.2922	962		16.2922	792		16.2882	367		16.2922	876		16.2922	712		16.2922	508		16.2922	343
16.3127	601		16.3127	955		16.3127	793		16.3086	383		16.3127	850		16.3127	819		16.3127	508		16.3127	371
16.3331	578		16.3331	946		16.3331	790		16.3291	355		16.3331	845		16.3331	730		16.3331	533		16.3331	375
16.3536	560		16.3536	944		16.3536	774		16.3495	324		16.3536	806		16.3536	748		16.3536	555		16.3536	355
16.374	549		16.374	953		16.374	832		16.37	328		16.374	916		16.374	730		16.374	531		16.374	341
16.3945	583		16.3945	967		16.3945	807		16.3904	328		16.3945	901		16.3945	784		16.3945	546		16.3945	400
16.4149	605		16.4149	935		16.4149	798		16.4109	338		16.4149	855		16.4149	812		16.4149	546		16.4149	364
16.4354	562		16.4354	905		16.4354	821		16.4313	327		16.4354	924		16.4354	747		16.4354	554		16.4354	377
16.4558	633		16.4558	988		16.4558	768		16.4518	321		16.4558	902		16.4558	708		16.4558	518		16.4558	391
16.4763	626		16.4763	965		16.4763	734		16.4722	339		16.4763	880		16.4763	778		16.4763	568		16.4763	374
16.4967	551		16.4967	991		16.4967	755		16.4927	363		16.4967	900		16.4967	740		16.4967	562		16.4967	350
16.5172	588		16.5172	984		16.5172	809		16.5131	356		16.5172	873		16.5172	735		16.5172	546		16.5172	409
16.5376	575		16.5376	956		16.5376	792		16.5336	337		16.5376	886		16.5376	753		16.5376	506		16.5376	372
16.5581	592		16.5581	972		16.5581	795		16.554	347		16.5581	820		16.5581	725		16.5581	545		16.5581	389
16.5785	569		16.5785	953		16.5785	779		16.5745	339		16.5785	868		16.5785	708		16.5785	509		16.5785	383
16.599	588		16.599	940		16.599	848		16.5949	326		16.599	860		16.599	761		16.599	550		16.599	431
16.6194	542		16.6194	922		16.6194	752		16.6154	328		16.6194	822		16.6194	715		16.6194	532		16.6194	407
16.6399	568		16.6399	956		16.6399	730		16.6358	346		16.6399	832		16.6399	717		16.6399	563		16.6399	416
16.6603	543		16.6603	961		16.6603	816		16.6563	299		16.6603	849		16.6603	752		16.6603	530		16.6603	442
16.6808	617		16.6808	895		16.6808	791		16.6767	336		16.6808	842		16.6808	722		16.6808	542		16.6808	428
16.7012	569		16.7012	870		16.7012	775		16.6972	361		16.7012	819		16.7012	735		16.7012	498		16.7012	462
16.7217	608		16.7217	863		16.7217	797		16.7176	346		16.7217	790		16.7217	696		16.7217	538		16.7217	433
16.7421	520		16.7421	849		16.7421	792		16.7381	342		16.7421	794		16.7421	719		16.7421	537		16.7421	429
16.7625	565		16.7625	925		16.7625	836		16.7585	374		16.7625	779		16.7625	700		16.7625	530		16.7625	447
16.783	570		16.783	953		16.783	746		16.779	348		16.783	868		16.783	739		16.783	485		16.783	403
16.8034	546		16.8034	904		16.8034	749		16.7994	400		16.8034	876		16.8034	751		16.8034	528		16.8034	414
16.8239	544		16.8239	934		16.8239	789		16.8199	365		16.8239	854		16.8239	707		16.8239	526		16.8239	382
16.8443	525		16.8443	899		16.8443	779		16.8403	414		16.8443	844		16.8443	727		16.8443	514		16.8443	391
16.8648	570		16.8648	887		16.8648	788		16.8608	457		16.8648	919		16.8648	775		16.8648	510		16.8648	388
16.8852	541		16.8852	921		16.8852	739		16.8812	503		16.8852	810		16.8852	734		16.8852	538		16.8852	404
16.9057	524		16.9057	932		16.9057	825		16.9017	546		16.9057	905		16.9057	716		16.9057	548		16.9057	361
16.9261	534		16.9261	947		16.9261	810		16.9221	658		16.9261	881		16.9261	695		16.9261	554		16.9261	368
16.9466	603		16.9466	917		16.9466	853		16.9426	703		16.9466	911		16.9466	742		16.9466	539		16.9466	408
16.967	613		16.967	891		16.967	828		16.963	736		16.967	918		16.967	757		16.967	494		16.967	395
16.9875	592		16.9875	981		16.9875	803		16.9835	837		16.9875	978		16.9875	720		16.9875	530		16.9875	401
17.0079	597		17.0079	971		17.0079	873		17.0039	811		17.0079	949		17.0079	800		17.0079	564		17.0079	361
17.0284	580		17.0284	982		17.0284	910		17.0244	771		17.0284	986		17.0284	807		17.0284	584		17.0284	395
17.0488	639		17.0488	1000		17.0488	910		17.0448	734		17.0488	1036		17.0488	859		17.0488	626		17.0488	456
17.0693	700		17.0693	991		17.0693	1007		17.0652	635		17.0693	1061		17.0693	872		17.0693	627		17.0693	410
17.0897	687		17.0897	1074		17.0897	1071		17.0857	568		17.0897	1156		17.0897	982		17.0897	637		17.0897	455
17.1102	773		17.1102	1192		17.1102	1187		17.1061	518		17.1102	1320		17.1102	1006		17.1102	666		17.1102	467
17.1306	941		17.1306	1269		17.1306	1310		17.1266	479		17.1306	1495		17.1306	1177		17.1306	717		17.1306	437
17.1511	1049		17.1511	1495		17.1511	1415		17.147	433		17.1511	1526		17.1511	1332		17.1511	831		17.1511	500
17.1715	1203		17.1715	1623		17.1715	1506		17.1675	423		17.1715	1605		17.1715	1520		17.1715	994		17.1715	516
17.192	1424		17.192	1849		17.192	1618		17.1879	419		17.192	1560		17.192	1561		17.192	966		17.192	521
17.2124	1422		17.2124	1948		17.2124	1641		17.2084	398		17.2124	1535		17.2124	1498		17.2124	1011		17.2124	570
17.2329	1471		17.2329	1914		17.2329	1526		17.2288	397		17.2329	1456		17.2329	1510		17.2329	914		17.2329	559
17.2533	1266		17.2533	1801		17.2533	1379		17.2493	372		17.2533	1313		17.2533	1348		17.2533	902		17.2533	465
17.2738	1103		17.2738	1666		17.2738	1312		17.2697	373		17.2738	1211		17.2738	1190		17.2738	738		17.2738	497
17.2942	994		17.2942	1472		17.2942	1248		17.2902	383		17.2942	1233		17.2942	1114		17.2942	717		17.2942	480
17.3147	829		17.3147	1364		17.3147	1162		17.3106	362		17.3147	1173		17.3147	989		17.3147	679		17.3147	436
17.3351	818		17.3351	1223		17.3351	1080		17.3311	367		17.3351	1097		17.3351	956		17.3351	620		17.3351	493
17.3556	702		17.3556	1198		17.3556	1024		17.3515	338		17.3556	996		17.3556	888		17.3556	641		17.3556	445
17.376	711		17.376	1114		17.376	954		17.372	314		17.376	1060		17.376	859		17.376	604		17.376	409
17.3965	665		17.3965	1059		17.3965	967		17.3924	350		17.3965	1021		17.3965	804		17.3965	561		17.3965	473
17.4169	657		17.4169	1160		17.4169	957		17.4129	316		17.4169	982		17.4169	843		17.4169	578		17.4169	398
17.4374	624		17.4374	1055		17.4374	929		17.4333	333		17.4374	950		17.4374	816		17.4374	565		17.4374	406
17.4578	687		17.4578	990		17.4578	892		17.4538	350		17.4578	902		17.4578	802		17.4578	493		17.4578	439
17.4783	626		17.4783	1030		17.4783	862		17.4742	367		17.4783	932		17.4783	800		17.4783	570		17.4783	403
17.4987	624		17.4987	970		17.4987	854		17.4947	314		17.4987	930		17.4987	786		17.4987	526		17.4987	435
17.5192	616		17.5192	935		17.5192	873		17.5151	327		17.5192	903		17.5192	767		17.5192	531		17.5192	427
17.5396	627		17.5396	967		17.5396	856		17.5356	366		17.5396	897		17.5396	771		17.5396	564		17.5396	426
17.5601	609		17.5601	998		17.5601	858		17.556	355		17.5601	904		17.5601	701		17.5601	572		17.5601	381
17.5805	583		17.5805	924		17.5805	818		17.5765	364		17.5805	870		17.5805	814		17.5805	589		17.5805	413
17.601	591		17.601	948		17.601	808		17.5969	398		17.601	861		17.601	735		17.601	540		17.601	365
17.6214	556		17.6214	909		17.6214	825		17.6174	377		17.6214	860		17.6214	759		17.6214	545		17.6214	378
17.6419	590		17.6419	999		17.6419	832		17.6378	355		17.6419	843		17.6419	753		17.6419	556		17.6419	390
17.6623	563		17.6623	928		17.6623	781		17.6583	348		17.6623	828		17.6623	739		17.6623	549		17.6623	395
17.6828	636		17.6828	931		17.6828	815		17.6787	363		17.6828	902		17.6828	696		17.6828	531		17.6828	398
17.7032	567		17.7032	981		17.7032	827		17.6992	367		17.7032	901		17.7032	769		17.7032	549		17.7032	379
17.7237	567		17.7237	894		17.7237	838		17.7196	365		17.7237	823		17.7237	729		17.7237	543		17.7237	405
17.7441	545		17.7441	916		17.7441	816		17.7401	367		17.7441	842		17.7441	769		17.7441	523		17.7441	419
17.7646	593		17.7646	888		17.7646	810		17.7605	436		17.7646	851		17.7646	707		17.7646	534		17.7646	398
17.785	546		17.785	950		17.785	808		17.781	423		17.785	876		17.785	723		17.785	555		17.785	389
17.8055	561		17.8055	876		17.8055	750		17.8014	375		17.8055	839		17.8055	734		17.8055	521		17.8055	430
17.8259	558		17.8259	970		17.8259	837		17.8219	401		17.8259	846		17.8259	715		17.8259	517		17.8259	434
17.8464	630		17.8464	937		17.8464	841		17.8423	390		17.8464	905		17.8464	733		17.8464	526		17.8464	421
17.8668	536		17.8668	921		17.8668	791		17.8628	426		17.8668	816		17.8668	768		17.8668	506		17.8668	418
17.8873	640		17.8873	939		17.8873	838		17.8832	459		17.8873	867		17.8873	818		17.8873	517		17.8873	392
17.9077	560		17.9077	959		17.9077	833		17.9037	465		17.9077	901		17.9077	727		17.9077	533		17.9077	433
17.9282	628		17.9282	964		17.9282	857		17.9241	479		17.9282	875		17.9282	715		17.9282	562		17.9282	431
17.9486	611		17.9486	978		17.9486	812		17.9446	461		17.9486	870		17.9486	750		17.9486	541		17.9486	440
17.9691	615		17.9691	928		17.9691	866		17.965	478		17.9691	880		17.9691	788		17.9691	561		17.9691	429
17.9895	580		17.9895	965		17.9895	829		17.9855	479		17.9895	896		17.9895	731		17.9895	528		17.9895	424
18.01	548		18.01	911		18.01	856		18.0059	546		18.01	859		18.01	764		18.01	551		18.01	435
18.0304	644		18.0304	942		18.0304	847		18.0264	574		18.0304	889		18.0304	794		18.0304	565		18.0304	416
18.0509	650		18.0509	1052		18.0509	855		18.0468	590		18.0509	912		18.0509	778		18.0509	533		18.0509	431
18.0713	632		18.0713	1017		18.0713	875		18.0673	560		18.0713	989		18.0713	819		18.0713	564		18.0713	398
18.0918	618		18.0918	1073		18.0918	902		18.0877	506		18.0918	1002		18.0918	848		18.0918	563		18.0918	402
18.1122	702		18.1122	965		18.1122	943		18.1082	518		18.1122	938		18.1122	875		18.1122	632		18.1122	423
18.1327	700		18.1327	1063		18.1327	982		18.1286	494		18.1327	987		18.1327	904		18.1327	594		18.1327	465
18.1531	760		18.1531	1171		18.1531	1026		18.1491	451		18.1531	1014		18.1531	902		18.1531	637		18.1531	461
18.1736	789		18.1736	1152		18.1736	969		18.1695	431		18.1736	1051		18.1736	962		18.1736	691		18.1736	453
18.194	826		18.194	1271		18.194	1058		18.19	431		18.194	1048		18.194	978		18.194	667		18.194	462
18.2145	829		18.2145	1345		18.2145	1057		18.2104	386		18.2145	1072		18.2145	965		18.2145	667		18.2145	465
18.2349	927		18.2349	1328		18.2349	1069		18.2309	419		18.2349	1096		18.2349	1004		18.2349	720		18.2349	503
18.2554	929		18.2554	1349		18.2554	1066		18.2513	408		18.2554	1183		18.2554	1016		18.2554	706		18.2554	470
18.2758	865		18.2758	1260		18.2758	1058		18.2718	400		18.2758	1152		18.2758	988		18.2758	696		18.2758	461
18.2963	875		18.2963	1265		18.2963	1022		18.2922	398		18.2963	998		18.2963	988		18.2963	667		18.2963	472
18.3167	823		18.3167	1237		18.3167	1004		18.3127	374		18.3167	1071		18.3167	996		18.3167	640		18.3167	463
18.3372	776		18.3372	1177		18.3372	1032		18.3331	373		18.3372	1008		18.3372	864		18.3372	624		18.3372	483
18.3576	692		18.3576	1098		18.3576	1004		18.3536	367		18.3576	894		18.3576	878		18.3576	644		18.3576	477
18.3781	693		18.3781	1093		18.3781	916		18.374	407		18.3781	1031		18.3781	848		18.3781	574		18.3781	434
18.3985	669		18.3985	1035		18.3985	944		18.3945	378		18.3985	946		18.3985	802		18.3985	593		18.3985	472
18.419	641		18.419	1051		18.419	926		18.4149	356		18.419	980		18.419	876		18.419	595		18.419	461
18.4394	651		18.4394	1010		18.4394	884		18.4354	430		18.4394	976		18.4394	832		18.4394	569		18.4394	440
18.4599	684		18.4599	994		18.4599	867		18.4558	390		18.4599	974		18.4599	834		18.4599	614		18.4599	457
18.4803	636		18.4803	975		18.4803	898		18.4763	360		18.4803	943		18.4803	774		18.4803	532		18.4803	482
18.5007	642		18.5007	985		18.5007	847		18.4967	376		18.5007	853		18.5007	813		18.5007	597		18.5007	472
18.5212	625		18.5212	970		18.5212	880		18.5172	396		18.5212	952		18.5212	779		18.5212	600		18.5212	502
18.5416	664		18.5416	965		18.5416	874		18.5376	373		18.5416	909		18.5416	785		18.5416	635		18.5416	505
18.5621	651		18.5621	933		18.5621	865		18.5581	375		18.5621	952		18.5621	813		18.5621	594		18.5621	504
18.5825	647		18.5825	1052		18.5825	905		18.5785	430		18.5825	925		18.5825	783		18.5825	575		18.5825	557
18.603	650		18.603	972		18.603	826		18.599	385		18.603	904		18.603	780		18.603	584		18.603	579
18.6234	628		18.6234	996		18.6234	844		18.6194	412		18.6234	840		18.6234	766		18.6234	630		18.6234	576
18.6439	593		18.6439	1100		18.6439	918		18.6399	435		18.6439	935		18.6439	775		18.6439	649		18.6439	583
18.6643	639		18.6643	1095		18.6643	857		18.6603	450		18.6643	953		18.6643	798		18.6643	656		18.6643	642
18.6848	679		18.6848	1142		18.6848	865		18.6808	483		18.6848	883		18.6848	779		18.6848	650		18.6848	643
18.7052	624		18.7052	1144		18.7052	818		18.7012	476		18.7052	917		18.7052	836		18.7052	650		18.7052	669
18.7257	622		18.7257	1156		18.7257	834		18.7217	510		18.7257	940		18.7257	787		18.7257	632		18.7257	688
18.7461	643		18.7461	1156		18.7461	908		18.7421	513		18.7461	869		18.7461	814		18.7461	689		18.7461	625
18.7666	725		18.7666	1132		18.7666	797		18.7625	469		18.7666	926		18.7666	852		18.7666	675		18.7666	558
18.787	697		18.787	1142		18.787	876		18.783	534		18.787	920		18.787	832		18.787	735		18.787	587
18.8075	757		18.8075	1115		18.8075	842		18.8034	512		18.8075	889		18.8075	905		18.8075	816		18.8075	628
18.8279	724		18.8279	1110		18.8279	880		18.8239	447		18.8279	895		18.8279	954		18.8279	777		18.8279	602
18.8484	800		18.8484	1094		18.8484	911		18.8443	500		18.8484	889		18.8484	969		18.8484	848		18.8484	622
18.8688	881		18.8688	1058		18.8688	913		18.8648	486		18.8688	888		18.8688	988		18.8688	745		18.8688	614
18.8893	926		18.8893	1024		18.8893	883		18.8852	487		18.8893	932		18.8893	1030		18.8893	790		18.8893	698
18.9097	833		18.9097	1028		18.9097	960		18.9057	467		18.9097	919		18.9097	987		18.9097	758		18.9097	692
18.9302	870		18.9302	1059		18.9302	906		18.9261	498		18.9302	975		18.9302	994		18.9302	699		18.9302	671
18.9506	819		18.9506	982		18.9506	933		18.9466	468		18.9506	994		18.9506	991		18.9506	674		18.9506	703
18.9711	839		18.9711	980		18.9711	935		18.967	416		18.9711	1029		18.9711	985		18.9711	669		18.9711	699
18.9915	793		18.9915	984		18.9915	973		18.9875	428		18.9915	1012		18.9915	960		18.9915	709		18.9915	768
19.012	751		19.012	951		19.012	954		19.0079	374		19.012	1066		19.012	877		19.012	681		19.012	710
19.0324	695		19.0324	1004		19.0324	1055		19.0284	411		19.0324	1049		19.0324	920		19.0324	651		19.0324	782
19.0529	728		19.0529	1033		19.0529	910		19.0488	391		19.0529	1100		19.0529	935		19.0529	750		19.0529	769
19.0733	744		19.0733	1038		19.0733	931		19.0693	405		19.0733	1081		19.0733	871		19.0733	699		19.0733	738
19.0938	726		19.0938	1055		19.0938	956		19.0897	392		19.0938	1042		19.0938	914		19.0938	746		19.0938	762
19.1142	707		19.1142	1039		19.1142	909		19.1102	382		19.1142	1049		19.1142	886		19.1142	776		19.1142	760
19.1347	676		19.1347	1029		19.1347	923		19.1306	407		19.1347	1042		19.1347	878		19.1347	667		19.1347	671
19.1551	730		19.1551	1042		19.1551	938		19.1511	411		19.1551	1001		19.1551	812		19.1551	652		19.1551	635
19.1756	704		19.1756	1048		19.1756	905		19.1715	383		19.1756	1040		19.1756	858		19.1756	643		19.1756	644
19.196	733		19.196	1012		19.196	944		19.192	434		19.196	943		19.196	872		19.196	619		19.196	603
19.2165	707		19.2165	1062		19.2165	900		19.2124	382		19.2165	986		19.2165	830		19.2165	628		19.2165	602
19.2369	693		19.2369	999		19.2369	878		19.2329	416		19.2369	940		19.2369	876		19.2369	588		19.2369	572
19.2574	667		19.2574	969		19.2574	852		19.2533	432		19.2574	931		19.2574	865		19.2574	646		19.2574	588
19.2778	659		19.2778	987		19.2778	892		19.2738	382		19.2778	1021		19.2778	807		19.2778	624		19.2778	591
19.2983	665		19.2983	1028		19.2983	877		19.2942	376		19.2983	901		19.2983	780		19.2983	615		19.2983	588
19.3187	669		19.3187	1019		19.3187	909		19.3147	410		19.3187	896		19.3187	854		19.3187	615		19.3187	553
19.3392	690		19.3392	985		19.3392	827		19.3351	439		19.3392	987		19.3392	859		19.3392	637		19.3392	585
19.3596	718		19.3596	1013		19.3596	897		19.3556	414		19.3596	913		19.3596	832		19.3596	594		19.3596	528
19.3801	670		19.3801	1034		19.3801	877		19.376	417		19.3801	897		19.3801	800		19.3801	627		19.3801	505
19.4005	698		19.4005	1079		19.4005	910		19.3965	440		19.4005	965		19.4005	813		19.4005	637		19.4005	508
19.421	702		19.421	1058		19.421	923		19.4169	471		19.421	885		19.421	847		19.421	642		19.421	533
19.4414	716		19.4414	992		19.4414	899		19.4374	432		19.4414	945		19.4414	867		19.4414	631		19.4414	503
19.4619	676		19.4619	956		19.4619	870		19.4578	481		19.4619	921		19.4619	916		19.4619	648		19.4619	505
19.4823	716		19.4823	1017		19.4823	900		19.4783	428		19.4823	910		19.4823	893		19.4823	648		19.4823	497
19.5028	709		19.5028	992		19.5028	863		19.4987	453		19.5028	946		19.5028	848		19.5028	648		19.5028	487
19.5232	706		19.5232	990		19.5232	874		19.5192	427		19.5232	992		19.5232	852		19.5232	609		19.5232	540
19.5437	708		19.5437	1023		19.5437	861		19.5396	462		19.5437	937		19.5437	891		19.5437	670		19.5437	517
19.5641	699		19.5641	1070		19.5641	871		19.5601	486		19.5641	928		19.5641	868		19.5641	611		19.5641	514
19.5846	682		19.5846	1052		19.5846	856		19.5805	488		19.5846	940		19.5846	874		19.5846	645		19.5846	539
19.605	659		19.605	1025		19.605	880		19.601	469		19.605	975		19.605	876		19.605	685		19.605	499
19.6255	738		19.6255	1070		19.6255	886		19.6214	509		19.6255	914		19.6255	857		19.6255	653		19.6255	541
19.6459	762		19.6459	1120		19.6459	932		19.6419	493		19.6459	892		19.6459	874		19.6459	656		19.6459	561
19.6664	733		19.6664	1011		19.6664	908		19.6623	521		19.6664	995		19.6664	902		19.6664	640		19.6664	584
19.6868	729		19.6868	1146		19.6868	939		19.6828	497		19.6868	954		19.6868	900		19.6868	700		19.6868	599
19.7073	745		19.7073	1151		19.7073	878		19.7032	502		19.7073	955		19.7073	920		19.7073	692		19.7073	602
19.7277	728		19.7277	1129		19.7277	933		19.7237	522		19.7277	986		19.7277	877		19.7277	699		19.7277	648
19.7482	742		19.7482	1105		19.7482	932		19.7441	506		19.7482	1029		19.7482	923		19.7482	690		19.7482	655
19.7686	724		19.7686	1185		19.7686	971		19.7646	503		19.7686	957		19.7686	955		19.7686	713		19.7686	675
19.7891	752		19.7891	1213		19.7891	904		19.785	562		19.7891	1011		19.7891	911		19.7891	741		19.7891	628
19.8095	751		19.8095	1268		19.8095	933		19.8055	565		19.8095	1021		19.8095	929		19.8095	785		19.8095	680
19.83	751		19.83	1367		19.83	957		19.8259	573		19.83	1010		19.83	936		19.83	709		19.83	658
19.8504	822		19.8504	1355		19.8504	944		19.8464	598		19.8504	1031		19.8504	910		19.8504	736		19.8504	653
19.8709	812		19.8709	1367		19.8709	904		19.8668	611		19.8709	968		19.8709	993		19.8709	771		19.8709	630
19.8913	810		19.8913	1448		19.8913	959		19.8873	631		19.8913	1007		19.8913	1027		19.8913	826		19.8913	602
19.9118	828		19.9118	1442		19.9118	975		19.9077	623		19.9118	1044		19.9118	1066		19.9118	847		19.9118	617
19.9322	849		19.9322	1491		19.9322	950		19.9282	664		19.9322	1016		19.9322	1033		19.9322	969		19.9322	636
19.9527	867		19.9527	1333		19.9527	964		19.9486	707		19.9527	1012		19.9527	1152		19.9527	1082		19.9527	591
19.9731	1004		19.9731	1368		19.9731	978		19.9691	701		19.9731	1016		19.9731	1124		19.9731	1132		19.9731	604
19.9936	1000		19.9936	1338		19.9936	980		19.9895	692		19.9936	1073		19.9936	1263		19.9936	1067		19.9936	625
20.014	1051		20.014	1335		20.014	1018		20.01	729		20.014	1029		20.014	1288		20.014	1076		20.014	666
20.0345	1094		20.0345	1326		20.0345	1072		20.0304	743		20.0345	1074		20.0345	1405		20.0345	1075		20.0345	633
20.0549	1147		20.0549	1303		20.0549	1107		20.0509	742		20.0549	1096		20.0549	1390		20.0549	1010		20.0549	637
20.0754	1144		20.0754	1300		20.0754	1044		20.0713	718		20.0754	1082		20.0754	1385		20.0754	975		20.0754	683
20.0958	1171		20.0958	1279		20.0958	1092		20.0918	707		20.0958	1076		20.0958	1332		20.0958	961		20.0958	687
20.1163	1149		20.1163	1228		20.1163	1065		20.1122	676		20.1163	1123		20.1163	1320		20.1163	973		20.1163	732
20.1367	1090		20.1367	1267		20.1367	1120		20.1327	760		20.1367	1218		20.1367	1207		20.1367	911		20.1367	720
20.1572	1042		20.1572	1264		20.1572	1135		20.1531	754		20.1572	1251		20.1572	1229		20.1572	930		20.1572	781
20.1776	1055		20.1776	1208		20.1776	1135		20.1736	669		20.1776	1184		20.1776	1269		20.1776	955		20.1776	732
20.198	1055		20.198	1213		20.198	1108		20.194	741		20.198	1360		20.198	1330		20.198	914		20.198	685
20.2185	1033		20.2185	1298		20.2185	1088		20.2145	727		20.2185	1299		20.2185	1252		20.2185	922		20.2185	746
20.2389	1133		20.2389	1269		20.2389	1125		20.2349	773		20.2389	1227		20.2389	1226		20.2389	904		20.2389	776
20.2594	1098		20.2594	1284		20.2594	1103		20.2554	725		20.2594	1326		20.2594	1233		20.2594	845		20.2594	726
20.2798	1012		20.2798	1309		20.2798	1045		20.2758	758		20.2798	1313		20.2798	1194		20.2798	851		20.2798	681
20.3003	1008		20.3003	1352		20.3003	1083		20.2963	766		20.3003	1310		20.3003	1167		20.3003	906		20.3003	699
20.3207	1003		20.3207	1358		20.3207	1109		20.3167	763		20.3207	1243		20.3207	1216		20.3207	872		20.3207	732
20.3412	1031		20.3412	1410		20.3412	1097		20.3372	760		20.3412	1293		20.3412	1175		20.3412	866		20.3412	668
20.3616	1013		20.3616	1446		20.3616	1176		20.3576	784		20.3616	1281		20.3616	1177		20.3616	881		20.3616	703
20.3821	1042		20.3821	1529		20.3821	1128		20.3781	790		20.3821	1336		20.3821	1224		20.3821	926		20.3821	739
20.4025	1054		20.4025	1467		20.4025	1075		20.3985	775		20.4025	1359		20.4025	1189		20.4025	924		20.4025	769
20.423	1012		20.423	1565		20.423	1079		20.419	876		20.423	1357		20.423	1139		20.423	984		20.423	744
20.4434	1054		20.4434	1689		20.4434	1121		20.4394	848		20.4434	1312		20.4434	1315		20.4434	1000		20.4434	837
20.4639	1047		20.4639	1764		20.4639	1150		20.4599	840		20.4639	1226		20.4639	1292		20.4639	1095		20.4639	843
20.4843	1090		20.4843	1870		20.4843	1250		20.4803	951		20.4843	1289		20.4843	1353		20.4843	1120		20.4843	853
20.5048	1114		20.5048	2091		20.5048	1186		20.5007	884		20.5048	1309		20.5048	1364		20.5048	1184		20.5048	937
20.5252	1110		20.5252	2165		20.5252	1191		20.5212	972		20.5252	1293		20.5252	1392		20.5252	1213		20.5252	970
20.5457	1092		20.5457	2447		20.5457	1239		20.5416	1119		20.5457	1356		20.5457	1378		20.5457	1276		20.5457	984
20.5661	1215		20.5661	2726		20.5661	1227		20.5621	1149		20.5661	1358		20.5661	1490		20.5661	1381		20.5661	1076
20.5866	1298		20.5866	3147		20.5866	1259		20.5825	1280		20.5866	1396		20.5866	1544		20.5866	1336		20.5866	1161
20.607	1286		20.607	3752		20.607	1314		20.603	1355		20.607	1394		20.607	1586		20.607	1504		20.607	1176
20.6275	1365		20.6275	4340		20.6275	1314		20.6234	1572		20.6275	1394		20.6275	1742		20.6275	1697		20.6275	1274
20.6479	1453		20.6479	5286		20.6479	1415		20.6439	1733		20.6479	1462		20.6479	1785		20.6479	1875		20.6479	1329
20.6684	1623		20.6684	6444		20.6684	1392		20.6643	2004		20.6684	1454		20.6684	1829		20.6684	2080		20.6684	1432
20.6888	1688		20.6888	7862		20.6888	1489		20.6848	2253		20.6888	1519		20.6888	2058		20.6888	2377		20.6888	1441
20.7093	1862		20.7093	9422		20.7093	1476		20.7052	2638		20.7093	1588		20.7093	2242		20.7093	2790		20.7093	1430
20.7297	2029		20.7297	10800		20.7297	1571		20.7257	3180		20.7297	1600		20.7297	2422		20.7297	3402		20.7297	1510
20.7502	2279		20.7502	12019		20.7502	1607		20.7461	3707		20.7502	1727		20.7502	2715		20.7502	4160		20.7502	1441
20.7706	2603		20.7706	12644		20.7706	1768		20.7666	4537		20.7706	1679		20.7706	3103		20.7706	5492		20.7706	1565
20.7911	3100		20.7911	13033		20.7911	1870		20.787	5309		20.7911	1714		20.7911	3665		20.7911	6883		20.7911	1710
20.8115	3799		20.8115	12360		20.8115	1967		20.8075	6406		20.8115	1809		20.8115	4477		20.8115	8821		20.8115	1810
20.832	4775		20.832	11313		20.832	2228		20.8279	7216		20.832	1918		20.832	5438		20.832	10942		20.832	1842
20.8524	6122		20.8524	9966		20.8524	2450		20.8484	8131		20.8524	1978		20.8524	7059		20.8524	12678		20.8524	2143
20.8729	7810		20.8729	8787		20.8729	2715		20.8688	8619		20.8729	2074		20.8729	9246		20.8729	13401		20.8729	2447
20.8933	10202		20.8933	7660		20.8933	3050		20.8893	8485		20.8933	2166		20.8933	11752		20.8933	13389		20.8933	2809
20.9138	12240		20.9138	6464		20.9138	3559		20.9097	8046		20.9138	2333		20.9138	13802		20.9138	12238		20.9138	3195
20.9342	13685		20.9342	5503		20.9342	3938		20.9302	7700		20.9342	2521		20.9342	15306		20.9342	10893		20.9342	3711
20.9547	14233		20.9547	4786		20.9547	4615		20.9506	6871		20.9547	2979		20.9547	15580		20.9547	9031		20.9547	4054
20.9751	14184		20.9751	4220		20.9751	5102		20.9711	6219		20.9751	3351		20.9751	14884		20.9751	7399		20.9751	4666
20.9956	13017		20.9956	3688		20.9956	5660		20.9915	5475		20.9956	3815		20.9956	13059		20.9956	6311		20.9956	5038
21.016	11526		21.016	3335		21.016	5834		21.012	4789		21.016	4310		21.016	11339		21.016	5372		21.016	5271
21.0365	9861		21.0365	3030		21.0365	5745		21.0324	4072		21.0365	5045		21.0365	9476		21.0365	4462		21.0365	5222
21.0569	8331		21.0569	2794		21.0569	5511		21.0529	3329		21.0569	6104		21.0569	7970		21.0569	3893		21.0569	5050
21.0774	6940		21.0774	2649		21.0774	5415		21.0733	2949		21.0774	6621		21.0774	6861		21.0774	3408		21.0774	5064
21.0978	5980		21.0978	2455		21.0978	4952		21.0938	2468		21.0978	7305		21.0978	5825		21.0978	3192		21.0978	4725
21.1183	5112		21.1183	2324		21.1183	4476		21.1142	2103		21.1183	7704		21.1183	5202		21.1183	2693		21.1183	4421
21.1387	4514		21.1387	2216		21.1387	4016		21.1347	1748		21.1387	7674		21.1387	4503		21.1387	2336		21.1387	3962
21.1592	4084		21.1592	1979		21.1592	3852		21.1551	1547		21.1592	7546		21.1592	4106		21.1592	2198		21.1592	3612
21.1796	3726		21.1796	1950		21.1796	3373		21.1756	1344		21.1796	7256		21.1796	3626		21.1796	2044		21.1796	3084
21.2001	3338		21.2001	1868		21.2001	3111		21.196	1247		21.2001	6746		21.2001	3176		21.2001	1920		21.2001	2724
21.2205	3023		21.2205	1854		21.2205	2994		21.2165	1245		21.2205	6115		21.2205	2951		21.2205	1680		21.2205	2413
21.241	2716		21.241	1846		21.241	2801		21.2369	1198		21.241	5672		21.241	2783		21.241	1502		21.241	2155
21.2614	2444		21.2614	1861		21.2614	2562		21.2574	1224		21.2614	5244		21.2614	2562		21.2614	1465		21.2614	1941
21.2819	2373		21.2819	1818		21.2819	2547		21.2778	1158		21.2819	4917		21.2819	2400		21.2819	1438		21.2819	1684
21.3023	2074		21.3023	1842		21.3023	2337		21.2983	1119		21.3023	4394		21.3023	2219		21.3023	1380		21.3023	1528
21.3228	2000		21.3228	1953		21.3228	2131		21.3187	1136		21.3228	4133		21.3228	2066		21.3228	1374		21.3228	1519
21.3432	1780		21.3432	1925		21.3432	2196		21.3392	1175		21.3432	3798		21.3432	2060		21.3432	1313		21.3432	1339
21.3637	1701		21.3637	2012		21.3637	1981		21.3596	1134		21.3637	3454		21.3637	1985		21.3637	1281		21.3637	1294
21.3841	1701		21.3841	2214		21.3841	2010		21.3801	1152		21.3841	3289		21.3841	1986		21.3841	1272		21.3841	1200
21.4046	1677		21.4046	2305		21.4046	2007		21.4005	1107		21.4046	3101		21.4046	1874		21.4046	1340		21.4046	1132
21.425	1645		21.425	2633		21.425	1980		21.421	1226		21.425	2820		21.425	1935		21.425	1312		21.425	1096
21.4455	1702		21.4455	2960		21.4455	1924		21.4414	1248		21.4455	2745		21.4455	1972		21.4455	1319		21.4455	993
21.4659	1749		21.4659	3259		21.4659	1856		21.4619	1341		21.4659	2625		21.4659	1991		21.4659	1433		21.4659	1096
21.4864	1686		21.4864	3737		21.4864	1985		21.4823	1385		21.4864	2425		21.4864	2012		21.4864	1553		21.4864	1009
21.5068	1813		21.5068	3842		21.5068	1944		21.5028	1355		21.5068	2378		21.5068	2092		21.5068	1642		21.5068	978
21.5273	2009		21.5273	4054		21.5273	2067		21.5232	1424		21.5273	2347		21.5273	2175		21.5273	1686		21.5273	1025
21.5477	2344		21.5477	4107		21.5477	2054		21.5437	1462		21.5477	2367		21.5477	2407		21.5477	1843		21.5477	1058
21.5682	2560		21.5682	3817		21.5682	2098		21.5641	1429		21.5682	2300		21.5682	2615		21.5682	1992		21.5682	1054
21.5886	3025		21.5886	3736		21.5886	2232		21.5846	1438		21.5886	2321		21.5886	2828		21.5886	2006		21.5886	1092
21.6091	3388		21.6091	3368		21.6091	2354		21.605	1448		21.6091	2287		21.6091	3024		21.6091	2004		21.6091	1115
21.6295	3594		21.6295	3128		21.6295	2304		21.6255	1370		21.6295	2322		21.6295	3141		21.6295	1986		21.6295	1124
21.65	3658		21.65	2890		21.65	2418		21.6459	1385		21.65	2334		21.65	3098		21.65	1913		21.65	1202
21.6704	3555		21.6704	2736		21.6704	2697		21.6664	1310		21.6704	2355		21.6704	3032		21.6704	1814		21.6704	1262
21.6909	3334		21.6909	2539		21.6909	2716		21.6868	1465		21.6909	2464		21.6909	2968		21.6909	1781		21.6909	1258
21.7113	3203		21.7113	2384		21.7113	2573		21.7073	1454		21.7113	2433		21.7113	2836		21.7113	1723		21.7113	1382
21.7318	2791		21.7318	2452		21.7318	2531		21.7277	1498		21.7318	2606		21.7318	2675		21.7318	1686		21.7318	1396
21.7522	2674		21.7522	2404		21.7522	2599		21.7482	1430		21.7522	2520		21.7522	2556		21.7522	1595		21.7522	1511
21.7727	2396		21.7727	2544		21.7727	2464		21.7686	1504		21.7727	2603		21.7727	2382		21.7727	1594		21.7727	1403
21.7931	2339		21.7931	2637		21.7931	2365		21.7891	1581		21.7931	2661		21.7931	2418		21.7931	1617		21.7931	1389
21.8136	2232		21.8136	2843		21.8136	2398		21.8095	1480		21.8136	2551		21.8136	2392		21.8136	1601		21.8136	1314
21.834	2192		21.834	2963		21.834	2317		21.83	1413		21.834	2535		21.834	2384		21.834	1680		21.834	1334
21.8545	2282		21.8545	3053		21.8545	2336		21.8504	1349		21.8545	2518		21.8545	2370		21.8545	1629		21.8545	1211
21.8749	2373		21.8749	3030		21.8749	2321		21.8709	1238		21.8749	2480		21.8749	2604		21.8749	1692		21.8749	1172
21.8954	2503		21.8954	3137		21.8954	2355		21.8913	1188		21.8954	2444		21.8954	2636		21.8954	1751		21.8954	1182
21.9158	2621		21.9158	2760		21.9158	2518		21.9118	1047		21.9158	2463		21.9158	2622		21.9158	1657		21.9158	1114
21.9362	2604		21.9362	2506		21.9362	2446		21.9322	1022		21.9362	2585		21.9362	2670		21.9362	1495		21.9362	1078
21.9567	2465		21.9567	2447		21.9567	2428		21.9527	977		21.9567	2500		21.9567	2552		21.9567	1542		21.9567	1054
21.9771	2380		21.9771	2202		21.9771	2461		21.9731	887		21.9771	2486		21.9771	2443		21.9771	1471		21.9771	1081
21.9976	2206		21.9976	2020		21.9976	2340		21.9936	802		21.9976	2412		21.9976	2169		21.9976	1402		21.9976	1056
22.018	1992		22.018	1860		22.018	2192		22.014	833		22.018	2392		22.018	2021		22.018	1328		22.018	999
22.0385	1925		22.0385	1798		22.0385	2105		22.0345	766		22.0385	2327		22.0385	2050		22.0385	1269		22.0385	996
22.0589	1732		22.0589	1806		22.0589	2082		22.0549	724		22.0589	2267		22.0589	1886		22.0589	1216		22.0589	952
22.0794	1694		22.0794	1703		22.0794	1969		22.0754	660		22.0794	2194		22.0794	1842		22.0794	1213		22.0794	964
22.0998	1559		22.0998	1654		22.0998	1876		22.0958	666		22.0998	2156		22.0998	1736		22.0998	1099		22.0998	968
22.1203	1538		22.1203	1682		22.1203	1873		22.1163	642		22.1203	2010		22.1203	1651		22.1203	1136		22.1203	988
22.1407	1481		22.1407	1573		22.1407	1740		22.1367	656		22.1407	1958		22.1407	1623		22.1407	1074		22.1407	939
22.1612	1343		22.1612	1568		22.1612	1646		22.1572	589		22.1612	1886		22.1612	1469		22.1612	1064		22.1612	976
22.1816	1306		22.1816	1447		22.1816	1611		22.1776	602		22.1816	1772		22.1816	1485		22.1816	1021		22.1816	1010
22.2021	1257		22.2021	1401		22.2021	1606		22.198	527		22.2021	1706		22.2021	1383		22.2021	1056		22.2021	1034
22.2225	1250		22.2225	1436		22.2225	1484		22.2185	542		22.2225	1748		22.2225	1415		22.2225	1028		22.2225	987
22.243	1129		22.243	1408		22.243	1541		22.2389	599		22.243	1709		22.243	1327		22.243	960		22.243	979
22.2634	1139		22.2634	1360		22.2634	1429		22.2594	532		22.2634	1624		22.2634	1326		22.2634	994		22.2634	1002
22.2839	1102		22.2839	1262		22.2839	1354		22.2798	509		22.2839	1614		22.2839	1270		22.2839	967		22.2839	975
22.3043	1156		22.3043	1295		22.3043	1350		22.3003	567		22.3043	1498		22.3043	1275		22.3043	926		22.3043	958
22.3248	1070		22.3248	1205		22.3248	1335		22.3207	555		22.3248	1511		22.3248	1260		22.3248	863		22.3248	918
22.3452	1026		22.3452	1230		22.3452	1338		22.3412	485		22.3452	1436		22.3452	1178		22.3452	901		22.3452	804
22.3657	1016		22.3657	1252		22.3657	1271		22.3616	526		22.3657	1441		22.3657	1208		22.3657	855		22.3657	759
22.3861	1034		22.3861	1222		22.3861	1306		22.3821	525		22.3861	1454		22.3861	1249		22.3861	846		22.3861	751
22.4066	1012		22.4066	1130		22.4066	1219		22.4025	530		22.4066	1380		22.4066	1202		22.4066	807		22.4066	725
22.427	1007		22.427	1234		22.427	1208		22.423	502		22.427	1358		22.427	1119		22.427	857		22.427	718
22.4475	999		22.4475	1243		22.4475	1247		22.4434	489		22.4475	1328		22.4475	1122		22.4475	864		22.4475	756
22.4679	975		22.4679	1249		22.4679	1226		22.4639	506		22.4679	1314		22.4679	1157		22.4679	794		22.4679	707
22.4884	929		22.4884	1195		22.4884	1164		22.4843	489		22.4884	1282		22.4884	1066		22.4884	747		22.4884	744
22.5088	945		22.5088	1281		22.5088	1229		22.5048	512		22.5088	1329		22.5088	1080		22.5088	753		22.5088	637
22.5293	944		22.5293	1181		22.5293	1164		22.5252	477		22.5293	1274		22.5293	1073		22.5293	808		22.5293	602
22.5497	933		22.5497	1210		22.5497	1172		22.5457	477		22.5497	1307		22.5497	1085		22.5497	748		22.5497	683
22.5702	955		22.5702	1183		22.5702	1100		22.5661	495		22.5702	1220		22.5702	1056		22.5702	790		22.5702	679
22.5906	975		22.5906	1137		22.5906	1135		22.5866	451		22.5906	1242		22.5906	1122		22.5906	812		22.5906	665
22.6111	936		22.6111	1192		22.6111	1093		22.607	500		22.6111	1201		22.6111	1062		22.6111	836		22.6111	687
22.6315	882		22.6315	1171		22.6315	1043		22.6275	480		22.6315	1187		22.6315	1054		22.6315	715		22.6315	716
22.652	913		22.652	1157		22.652	1122		22.6479	468		22.652	1160		22.652	1102		22.652	804		22.652	712
22.6724	891		22.6724	1204		22.6724	1093		22.6684	422		22.6724	1172		22.6724	1034		22.6724	797		22.6724	737
22.6929	954		22.6929	1206		22.6929	1099		22.6888	483		22.6929	1195		22.6929	1013		22.6929	771		22.6929	775
22.7133	901		22.7133	1126		22.7133	1087		22.7093	475		22.7133	1218		22.7133	1077		22.7133	843		22.7133	751
22.7338	946		22.7338	1112		22.7338	1125		22.7297	486		22.7338	1208		22.7338	1012		22.7338	804		22.7338	794
22.7542	896		22.7542	1181		22.7542	1065		22.7502	526		22.7542	1198		22.7542	1061		22.7542	842		22.7542	843
22.7747	958		22.7747	1099		22.7747	1143		22.7706	531		22.7747	1152		22.7747	1099		22.7747	828		22.7747	843
22.7951	896		22.7951	1104		22.7951	1029		22.7911	495		22.7951	1229		22.7951	1095		22.7951	809		22.7951	880
22.8156	921		22.8156	1101		22.8156	1088		22.8115	481		22.8156	1150		22.8156	1082		22.8156	812		22.8156	949
22.836	916		22.836	1114		22.836	1120		22.832	466		22.836	1189		22.836	1124		22.836	804		22.836	1026
22.8565	911		22.8565	1115		22.8565	1079		22.8524	539		22.8565	1136		22.8565	1088		22.8565	855		22.8565	920
22.8769	828		22.8769	1101		22.8769	1072		22.8729	503		22.8769	1161		22.8769	1023		22.8769	823		22.8769	932
22.8974	916		22.8974	1096		22.8974	1046		22.8933	497		22.8974	1195		22.8974	1094		22.8974	735		22.8974	859
22.9178	911		22.9178	1137		22.9178	1134		22.9138	513		22.9178	1172		22.9178	1071		22.9178	734		22.9178	746
22.9383	857		22.9383	1160		22.9383	1138		22.9342	545		22.9383	1158		22.9383	1016		22.9383	795		22.9383	702
22.9587	857		22.9587	1076		22.9587	1086		22.9547	516		22.9587	1075		22.9587	1003		22.9587	703		22.9587	710
22.9792	925		22.9792	1081		22.9792	1081		22.9751	533		22.9792	1168		22.9792	1035		22.9792	759		22.9792	737
22.9996	919		22.9996	1179		22.9996	1114		22.9956	576		22.9996	1167		22.9996	1051		22.9996	758		22.9996	648
23.0201	872		23.0201	1166		23.0201	1055		23.016	582		23.0201	1118		23.0201	1099		23.0201	743		23.0201	674
23.0405	870		23.0405	1102		23.0405	1104		23.0365	618		23.0405	1209		23.0405	1036		23.0405	726		23.0405	676
23.061	857		23.061	1114		23.061	1176		23.0569	586		23.061	1236		23.061	1081		23.061	727		23.061	640
23.0814	834		23.0814	1115		23.0814	1094		23.0774	614		23.0814	1162		23.0814	985		23.0814	725		23.0814	638
23.1019	924		23.1019	1151		23.1019	1112		23.0978	610		23.1019	1221		23.1019	1057		23.1019	726		23.1019	605
23.1223	926		23.1223	1161		23.1223	1172		23.1183	535		23.1223	1169		23.1223	1065		23.1223	795		23.1223	619
23.1428	914		23.1428	1210		23.1428	1141		23.1387	583		23.1428	1277		23.1428	1075		23.1428	800		23.1428	595
23.1632	961		23.1632	1223		23.1632	1179		23.1592	536		23.1632	1240		23.1632	1123		23.1632	724		23.1632	625
23.1837	920		23.1837	1235		23.1837	1194		23.1796	557		23.1837	1254		23.1837	1088		23.1837	828		23.1837	617
23.2041	925		23.2041	1227		23.2041	1184		23.2001	520		23.2041	1233		23.2041	1133		23.2041	796		23.2041	699
23.2246	1052		23.2246	1315		23.2246	1274		23.2205	538		23.2246	1356		23.2246	1153		23.2246	873		23.2246	715
23.245	1040		23.245	1390		23.245	1279		23.241	531		23.245	1349		23.245	1219		23.245	900		23.245	779
23.2655	1079		23.2655	1393		23.2655	1259		23.2614	466		23.2655	1250		23.2655	1221		23.2655	963		23.2655	772
23.2859	1221		23.2859	1482		23.2859	1299		23.2819	459		23.2859	1256		23.2859	1213		23.2859	886		23.2859	787
23.3064	1108		23.3064	1506		23.3064	1187		23.3023	488		23.3064	1327		23.3064	1176		23.3064	872		23.3064	847
23.3268	1134		23.3268	1555		23.3268	1277		23.3228	534		23.3268	1287		23.3268	1267		23.3268	875		23.3268	833
23.3473	1115		23.3473	1534		23.3473	1268		23.3432	444		23.3473	1243		23.3473	1211		23.3473	884		23.3473	802
23.3677	1138		23.3677	1441		23.3677	1243		23.3637	468		23.3677	1206		23.3677	1147		23.3677	895		23.3677	741
23.3882	1093		23.3882	1542		23.3882	1222		23.3841	523		23.3882	1261		23.3882	1189		23.3882	865		23.3882	756
23.4086	1079		23.4086	1462		23.4086	1169		23.4046	506		23.4086	1236		23.4086	1150		23.4086	818		23.4086	786
23.4291	975		23.4291	1523		23.4291	1175		23.425	468		23.4291	1305		23.4291	1085		23.4291	827		23.4291	712
23.4495	975		23.4495	1426		23.4495	1131		23.4455	539		23.4495	1177		23.4495	1137		23.4495	837		23.4495	724
23.47	987		23.47	1513		23.47	1183		23.4659	487		23.47	1217		23.47	1129		23.47	865		23.47	783
23.4904	976		23.4904	1515		23.4904	1117		23.4864	540		23.4904	1152		23.4904	1179		23.4904	850		23.4904	803
23.5109	968		23.5109	1464		23.5109	1109		23.5068	492		23.5109	1173		23.5109	1098		23.5109	862		23.5109	929
23.5313	976		23.5313	1548		23.5313	1150		23.5273	549		23.5313	1174		23.5313	1111		23.5313	897		23.5313	975
23.5518	966		23.5518	1610		23.5518	1138		23.5477	564		23.5518	1167		23.5518	1106		23.5518	960		23.5518	1025
23.5722	949		23.5722	1590		23.5722	1146		23.5682	550		23.5722	1133		23.5722	1068		23.5722	985		23.5722	1100
23.5927	1009		23.5927	1662		23.5927	1157		23.5886	533		23.5927	1141		23.5927	1143		23.5927	1119		23.5927	1237
23.6131	1036		23.6131	1678		23.6131	1110		23.6091	568		23.6131	1116		23.6131	1221		23.6131	1139		23.6131	1394
23.6335	1112		23.6335	1531		23.6335	1134		23.6295	562		23.6335	1180		23.6335	1235		23.6335	1113		23.6335	1494
23.654	1112		23.654	1563		23.654	1183		23.65	530		23.654	1102		23.654	1259		23.654	1128		23.654	1453
23.6744	1163		23.6744	1490		23.6744	1197		23.6704	573		23.6744	1117		23.6744	1277		23.6744	1136		23.6744	1401
23.6949	1300		23.6949	1550		23.6949	1206		23.6909	564		23.6949	1126		23.6949	1319		23.6949	1090		23.6949	1372
23.7153	1334		23.7153	1474		23.7153	1207		23.7113	611		23.7153	1206		23.7153	1302		23.7153	1020		23.7153	1240
23.7358	1406		23.7358	1394		23.7358	1207		23.7318	573		23.7358	1166		23.7358	1376		23.7358	1012		23.7358	1164
23.7562	1365		23.7562	1378		23.7562	1247		23.7522	580		23.7562	1153		23.7562	1351		23.7562	949		23.7562	1063
23.7767	1416		23.7767	1255		23.7767	1352		23.7727	576		23.7767	1093		23.7767	1323		23.7767	913		23.7767	919
23.7971	1331		23.7971	1237		23.7971	1317		23.7931	561		23.7971	1192		23.7971	1252		23.7971	922		23.7971	924
23.8176	1277		23.8176	1234		23.8176	1313		23.8136	577		23.8176	1241		23.8176	1291		23.8176	885		23.8176	896
23.838	1339		23.838	1222		23.838	1277		23.834	616		23.838	1197		23.838	1231		23.838	841		23.838	877
23.8585	1193		23.8585	1264		23.8585	1268		23.8545	595		23.8585	1212		23.8585	1203		23.8585	817		23.8585	767
23.8789	1140		23.8789	1131		23.8789	1194		23.8749	574		23.8789	1222		23.8789	1197		23.8789	790		23.8789	802
23.8994	1120		23.8994	1121		23.8994	1263		23.8954	563		23.8994	1233		23.8994	1185		23.8994	775		23.8994	787
23.9198	1049		23.9198	1264		23.9198	1188		23.9158	556		23.9198	1218		23.9198	1171		23.9198	789		23.9198	702
23.9403	992		23.9403	1146		23.9403	1197		23.9362	537		23.9403	1256		23.9403	1152		23.9403	774		23.9403	650
23.9607	1004		23.9607	1157		23.9607	1216		23.9567	545		23.9607	1228		23.9607	1128		23.9607	714		23.9607	616
23.9812	973		23.9812	1158		23.9812	1201		23.9771	472		23.9812	1276		23.9812	1122		23.9812	723		23.9812	599
24.0016	975		24.0016	1188		24.0016	1209		23.9976	529		24.0016	1312		24.0016	1104		24.0016	768		24.0016	613
24.0221	1000		24.0221	1241		24.0221	1184		24.018	563		24.0221	1210		24.0221	1129		24.0221	737		24.0221	622
24.0425	970		24.0425	1262		24.0425	1131		24.0385	556		24.0425	1199		24.0425	1105		24.0425	769		24.0425	572
24.063	1020		24.063	1237		24.063	1193		24.0589	555		24.063	1215		24.063	1084		24.063	748		24.063	544
24.0834	965		24.0834	1265		24.0834	1191		24.0794	558		24.0834	1206		24.0834	1114		24.0834	727		24.0834	661
24.1039	980		24.1039	1202		24.1039	1145		24.0998	562		24.1039	1142		24.1039	1114		24.1039	772		24.1039	601
24.1243	993		24.1243	1217		24.1243	1184		24.1203	575		24.1243	1181		24.1243	1062		24.1243	747		24.1243	585
24.1448	982		24.1448	1239		24.1448	1174		24.1407	617		24.1448	1159		24.1448	1113		24.1448	751		24.1448	591
24.1652	907		24.1652	1207		24.1652	1138		24.1612	629		24.1652	1226		24.1652	1101		24.1652	761		24.1652	593
24.1857	957		24.1857	1175		24.1857	1110		24.1816	646		24.1857	1146		24.1857	1103		24.1857	767		24.1857	605
24.2061	935		24.2061	1262		24.2061	1137		24.2021	670		24.2061	1185		24.2061	1081		24.2061	787		24.2061	545
24.2266	968		24.2266	1149		24.2266	1156		24.2225	757		24.2266	1203		24.2266	1110		24.2266	734		24.2266	573
24.247	968		24.247	1295		24.247	1186		24.243	804		24.247	1117		24.247	1078		24.247	796		24.247	597
24.2675	980		24.2675	1259		24.2675	1156		24.2634	849		24.2675	1219		24.2675	1087		24.2675	771		24.2675	581
24.2879	962		24.2879	1280		24.2879	1131		24.2839	819		24.2879	1221		24.2879	1129		24.2879	794		24.2879	583
24.3084	1047		24.3084	1311		24.3084	1153		24.3043	783		24.3084	1270		24.3084	1116		24.3084	819		24.3084	538
24.3288	1047		24.3288	1266		24.3288	1132		24.3248	830		24.3288	1196		24.3288	1148		24.3288	764		24.3288	600
24.3493	1040		24.3493	1339		24.3493	1245		24.3452	831		24.3493	1252		24.3493	1153		24.3493	777		24.3493	645
24.3697	1048		24.3697	1402		24.3697	1234		24.3657	797		24.3697	1258		24.3697	1219		24.3697	844		24.3697	575
24.3902	1105		24.3902	1332		24.3902	1298		24.3861	777		24.3902	1267		24.3902	1230		24.3902	788		24.3902	610
24.4106	1100		24.4106	1424		24.4106	1249		24.4066	710		24.4106	1278		24.4106	1259		24.4106	809		24.4106	641
24.4311	1227		24.4311	1562		24.4311	1306		24.427	681		24.4311	1341		24.4311	1254		24.4311	881		24.4311	624
24.4515	1215		24.4515	1605		24.4515	1358		24.4475	641		24.4515	1313		24.4515	1375		24.4515	903		24.4515	584
24.472	1231		24.472	1516		24.472	1287		24.4679	554		24.472	1358		24.472	1349		24.472	940		24.472	690
24.4924	1345		24.4924	1588		24.4924	1390		24.4884	607		24.4924	1348		24.4924	1361		24.4924	940		24.4924	660
24.5129	1335		24.5129	1668		24.5129	1376		24.5088	575		24.5129	1425		24.5129	1456		24.5129	985		24.5129	634
24.5333	1362		24.5333	1637		24.5333	1445		24.5293	513		24.5333	1434		24.5333	1383		24.5333	951		24.5333	618
24.5538	1268		24.5538	1601		24.5538	1420		24.5497	510		24.5538	1323		24.5538	1371		24.5538	899		24.5538	647
24.5742	1244		24.5742	1670		24.5742	1346		24.5702	524		24.5742	1386		24.5742	1339		24.5742	865		24.5742	624
24.5947	1244		24.5947	1440		24.5947	1364		24.5906	476		24.5947	1378		24.5947	1325		24.5947	924		24.5947	680
24.6151	1254		24.6151	1468		24.6151	1283		24.6111	473		24.6151	1371		24.6151	1309		24.6151	854		24.6151	637
24.6356	1075		24.6356	1355		24.6356	1328		24.6315	469		24.6356	1264		24.6356	1273		24.6356	867		24.6356	574
24.656	1145		24.656	1387		24.656	1307		24.652	453		24.656	1332		24.656	1144		24.656	824		24.656	570
24.6765	1052		24.6765	1359		24.6765	1209		24.6724	446		24.6765	1183		24.6765	1168		24.6765	817		24.6765	602
24.6969	1010		24.6969	1317		24.6969	1280		24.6929	453		24.6969	1226		24.6969	1144		24.6969	777		24.6969	598
24.7174	1008		24.7174	1263		24.7174	1188		24.7133	412		24.7174	1194		24.7174	1101		24.7174	787		24.7174	605
24.7378	954		24.7378	1257		24.7378	1217		24.7338	458		24.7378	1204		24.7378	1064		24.7378	816		24.7378	582
24.7583	949		24.7583	1234		24.7583	1147		24.7542	430		24.7583	1155		24.7583	1097		24.7583	762		24.7583	605
24.7787	919		24.7787	1230		24.7787	1121		24.7747	406		24.7787	1154		24.7787	1088		24.7787	766		24.7787	656
24.7992	924		24.7992	1286		24.7992	1126		24.7951	436		24.7992	1108		24.7992	1037		24.7992	771		24.7992	674
24.8196	892		24.8196	1202		24.8196	1071		24.8156	404		24.8196	1161		24.8196	1062		24.8196	739		24.8196	604
24.8401	896		24.8401	1246		24.8401	1082		24.836	394		24.8401	1143		24.8401	1061		24.8401	766		24.8401	590
24.8605	940		24.8605	1236		24.8605	1115		24.8565	474		24.8605	1072		24.8605	1109		24.8605	745		24.8605	654
24.881	932		24.881	1274		24.881	1050		24.8769	428		24.881	1111		24.881	1043		24.881	792		24.881	631
24.9014	915		24.9014	1255		24.9014	1074		24.8974	407		24.9014	1060		24.9014	1052		24.9014	757		24.9014	603
24.9219	901		24.9219	1351		24.9219	1074		24.9178	438		24.9219	1084		24.9219	1073		24.9219	725		24.9219	630
24.9423	913		24.9423	1328		24.9423	1047		24.9383	416		24.9423	1115		24.9423	1051		24.9423	788		24.9423	616
24.9628	895		24.9628	1450		24.9628	1081		24.9587	434		24.9628	1083		24.9628	1076		24.9628	788		24.9628	619
24.9832	924		24.9832	1398		24.9832	1033		24.9792	499		24.9832	1133		24.9832	1054		24.9832	799		24.9832	633
25.0037	871		25.0037	1548		25.0037	1045		24.9996	430		25.0037	1053		25.0037	1088		25.0037	804		25.0037	649
25.0241	902		25.0241	1563		25.0241	1033		25.0201	435		25.0241	1051		25.0241	1015		25.0241	844		25.0241	609
25.0446	930		25.0446	1518		25.0446	1037		25.0405	416		25.0446	1043		25.0446	1079		25.0446	834		25.0446	639
25.065	925		25.065	1786		25.065	1054		25.061	444		25.065	995		25.065	1095		25.065	818		25.065	676
25.0855	933		25.0855	1905		25.0855	1043		25.0814	450		25.0855	1028		25.0855	1055		25.0855	891		25.0855	700
25.1059	957		25.1059	1985		25.1059	1074		25.1019	406		25.1059	1054		25.1059	1143		25.1059	909		25.1059	734
25.1264	1028		25.1264	2033		25.1264	1067		25.1223	486		25.1264	1032		25.1264	1133		25.1264	1047		25.1264	760
25.1468	1067		25.1468	2106		25.1468	1044		25.1428	497		25.1468	1009		25.1468	1192		25.1468	1129		25.1468	803
25.1673	1057		25.1673	2113		25.1673	1083		25.1632	468		25.1673	1098		25.1673	1227		25.1673	1204		25.1673	846
25.1877	1036		25.1877	2025		25.1877	1062		25.1837	444		25.1877	1063		25.1877	1239		25.1877	1249		25.1877	922
25.2082	1088		25.2082	2078		25.2082	1080		25.2041	481		25.2082	1074		25.2082	1377		25.2082	1314		25.2082	886
25.2286	1165		25.2286	1984		25.2286	1094		25.2246	508		25.2286	1077		25.2286	1471		25.2286	1332		25.2286	881
25.2491	1333		25.2491	1929		25.2491	1184		25.245	517		25.2491	1024		25.2491	1579		25.2491	1411		25.2491	939
25.2695	1398		25.2695	1810		25.2695	1196		25.2655	486		25.2695	1049		25.2695	1606		25.2695	1362		25.2695	846
25.29	1496		25.29	1723		25.29	1145		25.2859	555		25.29	1069		25.29	1723		25.29	1274		25.29	879
25.3104	1569		25.3104	1659		25.3104	1192		25.3064	517		25.3104	1059		25.3104	1744		25.3104	1210		25.3104	917
25.3309	1784		25.3309	1612		25.3309	1226		25.3268	528		25.3309	1030		25.3309	1726		25.3309	1175		25.3309	878
25.3513	1840		25.3513	1471		25.3513	1196		25.3473	540		25.3513	1084		25.3513	1631		25.3513	1091		25.3513	872
25.3717	1884		25.3717	1390		25.3717	1288		25.3677	527		25.3717	1049		25.3717	1688		25.3717	1010		25.3717	882
25.3922	1913		25.3922	1315		25.3922	1334		25.3882	519		25.3922	1119		25.3922	1610		25.3922	998		25.3922	876
25.4126	1782		25.4126	1266		25.4126	1333		25.4086	561		25.4126	1061		25.4126	1529		25.4126	926		25.4126	827
25.4331	1720		25.4331	1191		25.4331	1371		25.4291	538		25.4331	1108		25.4331	1374		25.4331	861		25.4331	836
25.4535	1663		25.4535	1182		25.4535	1364		25.4495	549		25.4535	1101		25.4535	1391		25.4535	875		25.4535	763
25.474	1453		25.474	1206		25.474	1294		25.47	592		25.474	1163		25.474	1298		25.474	848		25.474	756
25.4944	1398		25.4944	1160		25.4944	1217		25.4904	585		25.4944	1140		25.4944	1201		25.4944	845		25.4944	767
25.5149	1281		25.5149	1121		25.5149	1245		25.5109	548		25.5149	1198		25.5149	1177		25.5149	792		25.5149	682
25.5353	1184		25.5353	1127		25.5353	1246		25.5313	527		25.5353	1134		25.5353	1129		25.5353	783		25.5353	670
25.5558	1156		25.5558	1150		25.5558	1205		25.5518	476		25.5558	1198		25.5558	1130		25.5558	751		25.5558	639
25.5762	1062		25.5762	1157		25.5762	1213		25.5722	504		25.5762	1232		25.5762	1107		25.5762	736		25.5762	636
25.5967	1031		25.5967	1111		25.5967	1170		25.5927	509		25.5967	1194		25.5967	1075		25.5967	759		25.5967	612
25.6171	1043		25.6171	1050		25.6171	1138		25.6131	422		25.6171	1159		25.6171	1015		25.6171	726		25.6171	602
25.6376	982		25.6376	1070		25.6376	1106		25.6335	443		25.6376	1230		25.6376	993		25.6376	755		25.6376	577
25.658	950		25.658	1152		25.658	1098		25.654	464		25.658	1147		25.658	1048		25.658	735		25.658	585
25.6785	980		25.6785	1143		25.6785	1137		25.6744	476		25.6785	1259		25.6785	1009		25.6785	725		25.6785	574
25.6989	944		25.6989	1121		25.6989	1040		25.6949	435		25.6989	1209		25.6989	1068		25.6989	691		25.6989	596
25.7194	944		25.7194	1151		25.7194	1092		25.7153	406		25.7194	1175		25.7194	1002		25.7194	713		25.7194	628
25.7398	982		25.7398	1203		25.7398	1148		25.7358	414		25.7398	1168		25.7398	1074		25.7398	728		25.7398	587
25.7603	982		25.7603	1240		25.7603	1160		25.7562	400		25.7603	1257		25.7603	994		25.7603	772		25.7603	594
25.7807	988		25.7807	1221		25.7807	1187		25.7767	442		25.7807	1248		25.7807	1087		25.7807	747		25.7807	668
25.8012	942		25.8012	1282		25.8012	1170		25.7971	408		25.8012	1232		25.8012	1133		25.8012	793		25.8012	700
25.8216	991		25.8216	1310		25.8216	1214		25.8176	361		25.8216	1259		25.8216	1144		25.8216	763		25.8216	646
25.8421	973		25.8421	1273		25.8421	1221		25.838	365		25.8421	1196		25.8421	1164		25.8421	775		25.8421	715
25.8625	1026		25.8625	1317		25.8625	1123		25.8585	404		25.8625	1196		25.8625	1099		25.8625	765		25.8625	648
25.883	1012		25.883	1224		25.883	1107		25.8789	416		25.883	1157		25.883	1121		25.883	783		25.883	654
25.9034	995		25.9034	1221		25.9034	1101		25.8994	404		25.9034	1165		25.9034	1051		25.9034	791		25.9034	639
25.9239	948		25.9239	1182		25.9239	1115		25.9198	413		25.9239	1065		25.9239	1015		25.9239	742		25.9239	622
25.9443	898		25.9443	1148		25.9443	1095		25.9403	391		25.9443	1101		25.9443	1004		25.9443	741		25.9443	605
25.9648	852		25.9648	1188		25.9648	1026		25.9607	366		25.9648	1043		25.9648	973		25.9648	725		25.9648	578
25.9852	897		25.9852	1184		25.9852	999		25.9812	382		25.9852	1068		25.9852	981		25.9852	670		25.9852	571
26.0057	883		26.0057	1039		26.0057	1017		26.0016	380		26.0057	1028		26.0057	986		26.0057	674		26.0057	567
26.0261	861		26.0261	1098		26.0261	1066		26.0221	394		26.0261	980		26.0261	1029		26.0261	687		26.0261	567
26.0466	888		26.0466	1120		26.0466	943		26.0425	372		26.0466	974		26.0466	1025		26.0466	672		26.0466	560
26.067	858		26.067	1068		26.067	999		26.063	417		26.067	982		26.067	924		26.067	660		26.067	540
26.0875	848		26.0875	1075		26.0875	949		26.0834	388		26.0875	978		26.0875	961		26.0875	720		26.0875	559
26.1079	832		26.1079	1113		26.1079	1004		26.1039	378		26.1079	931		26.1079	910		26.1079	683		26.1079	505
26.1284	818		26.1284	1125		26.1284	1013		26.1243	408		26.1284	975		26.1284	933		26.1284	642		26.1284	528
26.1488	829		26.1488	1084		26.1488	975		26.1448	388		26.1488	934		26.1488	919		26.1488	709		26.1488	497
26.1693	892		26.1693	1070		26.1693	965		26.1652	407		26.1693	958		26.1693	968		26.1693	735		26.1693	540
26.1897	900		26.1897	1014		26.1897	972		26.1857	398		26.1897	962		26.1897	894		26.1897	627		26.1897	524
26.2102	811		26.2102	992		26.2102	977		26.2061	371		26.2102	949		26.2102	892		26.2102	651		26.2102	530
26.2306	853		26.2306	1041		26.2306	927		26.2266	398		26.2306	943		26.2306	914		26.2306	684		26.2306	522
26.2511	822		26.2511	1004		26.2511	938		26.247	391		26.2511	921		26.2511	878		26.2511	666		26.2511	494
26.2715	830		26.2715	999		26.2715	970		26.2675	367		26.2715	937		26.2715	928		26.2715	657		26.2715	516
26.292	806		26.292	1034		26.292	971		26.2879	408		26.292	1001		26.292	881		26.292	656		26.292	538
26.3124	775		26.3124	1070		26.3124	974		26.3084	436		26.3124	998		26.3124	908		26.3124	647		26.3124	491
26.3329	826		26.3329	1036		26.3329	1015		26.3288	378		26.3329	884		26.3329	868		26.3329	627		26.3329	506
26.3533	826		26.3533	1062		26.3533	955		26.3493	408		26.3533	989		26.3533	913		26.3533	645		26.3533	551
26.3738	794		26.3738	1089		26.3738	971		26.3697	383		26.3738	918		26.3738	906		26.3738	680		26.3738	574
26.3942	847		26.3942	1088		26.3942	908		26.3902	362		26.3942	935		26.3942	959		26.3942	650		26.3942	558
26.4147	819		26.4147	1069		26.4147	908		26.4106	374		26.4147	968		26.4147	897		26.4147	702		26.4147	576
26.4351	807		26.4351	1009		26.4351	936		26.4311	368		26.4351	868		26.4351	927		26.4351	687		26.4351	584
26.4556	843		26.4556	1072		26.4556	947		26.4515	387		26.4556	984		26.4556	951		26.4556	684		26.4556	570
26.476	843		26.476	1022		26.476	958		26.472	383		26.476	931		26.476	909		26.476	653		26.476	574
26.4965	865		26.4965	1074		26.4965	951		26.4924	402		26.4965	947		26.4965	916		26.4965	662		26.4965	625
26.5169	843		26.5169	1008		26.5169	990		26.5129	410		26.5169	940		26.5169	905		26.5169	689		26.5169	590
26.5374	807		26.5374	1112		26.5374	967		26.5333	371		26.5374	945		26.5374	964		26.5374	665		26.5374	649
26.5578	811		26.5578	1032		26.5578	985		26.5538	404		26.5578	936		26.5578	886		26.5578	700		26.5578	614
26.5783	846		26.5783	1068		26.5783	948		26.5742	373		26.5783	949		26.5783	959		26.5783	662		26.5783	664
26.5987	813		26.5987	1024		26.5987	1017		26.5947	392		26.5987	878		26.5987	907		26.5987	734		26.5987	619
26.6192	826		26.6192	1090		26.6192	944		26.6151	374		26.6192	943		26.6192	933		26.6192	637		26.6192	594
26.6396	802		26.6396	1066		26.6396	991		26.6356	385		26.6396	910		26.6396	905		26.6396	635		26.6396	575
26.6601	859		26.6601	1083		26.6601	945		26.656	377		26.6601	946		26.6601	904		26.6601	694		26.6601	585
26.6805	837		26.6805	1115		26.6805	914		26.6765	393		26.6805	953		26.6805	920		26.6805	662		26.6805	584
26.701	831		26.701	1017		26.701	937		26.6969	354		26.701	983		26.701	953		26.701	682		26.701	604
26.7214	814		26.7214	1069		26.7214	942		26.7174	404		26.7214	924		26.7214	869		26.7214	702		26.7214	606
26.7419	854		26.7419	993		26.7419	935		26.7378	389		26.7419	929		26.7419	872		26.7419	666		26.7419	548
26.7623	836		26.7623	1015		26.7623	940		26.7583	369		26.7623	988		26.7623	1017		26.7623	688		26.7623	570
26.7828	845		26.7828	1107		26.7828	885		26.7787	374		26.7828	953		26.7828	964		26.7828	668		26.7828	655
26.8032	828		26.8032	1067		26.8032	894		26.7992	383		26.8032	946		26.8032	979		26.8032	689		26.8032	666
26.8237	880		26.8237	1073		26.8237	971		26.8196	398		26.8237	935		26.8237	885		26.8237	719		26.8237	633
26.8441	808		26.8441	1064		26.8441	961		26.8401	358		26.8441	930		26.8441	950		26.8441	699		26.8441	633
26.8646	790		26.8646	1099		26.8646	956		26.8605	413		26.8646	983		26.8646	917		26.8646	733		26.8646	633
26.885	870		26.885	1046		26.885	978		26.881	390		26.885	945		26.885	940		26.885	684		26.885	619
26.9055	876		26.9055	1082		26.9055	1006		26.9014	400		26.9055	989		26.9055	958		26.9055	713		26.9055	597
26.9259	840		26.9259	1088		26.9259	940		26.9219	390		26.9259	896		26.9259	978		26.9259	711		26.9259	574
26.9464	847		26.9464	1120		26.9464	1002		26.9423	427		26.9464	969		26.9464	950		26.9464	698		26.9464	592
26.9668	886		26.9668	1143		26.9668	947		26.9628	380		26.9668	999		26.9668	915		26.9668	688		26.9668	527
26.9873	845		26.9873	1069		26.9873	979		26.9832	412		26.9873	977		26.9873	977		26.9873	679		26.9873	543
27.0077	911		27.0077	1060		27.0077	980		27.0037	390		27.0077	950		27.0077	909		27.0077	734		27.0077	565
27.0282	904		27.0282	1081		27.0282	950		27.0241	378		27.0282	922		27.0282	963		27.0282	682		27.0282	527
27.0486	869		27.0486	1090		27.0486	975		27.0446	411		27.0486	897		27.0486	979		27.0486	647		27.0486	581
27.069	852		27.069	1036		27.069	948		27.065	383		27.069	930		27.069	991		27.069	671		27.069	549
27.0895	820		27.0895	1124		27.0895	996		27.0855	345		27.0895	960		27.0895	905		27.0895	703		27.0895	574
27.1099	888		27.1099	1061		27.1099	992		27.1059	389		27.1099	968		27.1099	943		27.1099	658		27.1099	519
27.1304	843		27.1304	1135		27.1304	1017		27.1264	375		27.1304	928		27.1304	967		27.1304	695		27.1304	521
27.1508	822		27.1508	1083		27.1508	1008		27.1468	384		27.1508	940		27.1508	941		27.1508	677		27.1508	559
27.1713	889		27.1713	1064		27.1713	979		27.1673	403		27.1713	946		27.1713	949		27.1713	694		27.1713	564
27.1917	856		27.1917	1139		27.1917	1031		27.1877	391		27.1917	889		27.1917	947		27.1917	671		27.1917	547
27.2122	845		27.2122	1158		27.2122	963		27.2082	371		27.2122	980		27.2122	966		27.2122	699		27.2122	495
27.2326	854		27.2326	1094		27.2326	968		27.2286	363		27.2326	971		27.2326	976		27.2326	683		27.2326	518
27.2531	779		27.2531	1102		27.2531	997		27.2491	376		27.2531	953		27.2531	968		27.2531	648		27.2531	556
27.2735	840		27.2735	1144		27.2735	980		27.2695	370		27.2735	994		27.2735	891		27.2735	696		27.2735	579
27.294	872		27.294	1212		27.294	969		27.29	410		27.294	907		27.294	912		27.294	635		27.294	541
27.3144	862		27.3144	1192		27.3144	1000		27.3104	411		27.3144	920		27.3144	924		27.3144	712		27.3144	526
27.3349	872		27.3349	1087		27.3349	1011		27.3309	354		27.3349	956		27.3349	995		27.3349	669		27.3349	540
27.3553	888		27.3553	1182		27.3553	1007		27.3513	398		27.3553	961		27.3553	907		27.3553	717		27.3553	541
27.3758	854		27.3758	1158		27.3758	993		27.3717	393		27.3758	991		27.3758	937		27.3758	674		27.3758	565
27.3962	862		27.3962	1232		27.3962	1065		27.3922	398		27.3962	905		27.3962	1010		27.3962	711		27.3962	523
27.4167	874		27.4167	1192		27.4167	1017		27.4126	386		27.4167	952		27.4167	882		27.4167	700		27.4167	559
27.4371	921		27.4371	1201		27.4371	997		27.4331	395		27.4371	917		27.4371	948		27.4371	726		27.4371	528
27.4576	879		27.4576	1284		27.4576	994		27.4535	391		27.4576	971		27.4576	910		27.4576	787		27.4576	562
27.478	844		27.478	1326		27.478	1026		27.474	379		27.478	1000		27.478	989		27.478	758		27.478	540
27.4985	837		27.4985	1265		27.4985	1018		27.4944	447		27.4985	950		27.4985	1010		27.4985	752		27.4985	518
27.5189	864		27.5189	1350		27.5189	982		27.5149	405		27.5189	937		27.5189	957		27.5189	717		27.5189	537
27.5394	902		27.5394	1357		27.5394	962		27.5353	434		27.5394	933		27.5394	961		27.5394	770		27.5394	593
27.5598	923		27.5598	1424		27.5598	1036		27.5558	427		27.5598	927		27.5598	1030		27.5598	797		27.5598	544
27.5803	912		27.5803	1376		27.5803	1030		27.5762	428		27.5803	998		27.5803	1125		27.5803	810		27.5803	548
27.6007	949		27.6007	1429		27.6007	977		27.5967	427		27.6007	931		27.6007	1108		27.6007	824		27.6007	616
27.6212	962		27.6212	1334		27.6212	963		27.6171	420		27.6212	902		27.6212	1106		27.6212	776		27.6212	612
27.6416	1061		27.6416	1391		27.6416	1078		27.6376	396		27.6416	915		27.6416	1148		27.6416	850		27.6416	590
27.6621	1056		27.6621	1355		27.6621	1082		27.658	452		27.6621	1038		27.6621	1175		27.6621	835		27.6621	610
27.6825	1101		27.6825	1325		27.6825	1007		27.6785	416		27.6825	907		27.6825	1140		27.6825	776		27.6825	628
27.703	1073		27.703	1259		27.703	1078		27.6989	429		27.703	997		27.703	1126		27.703	851		27.703	596
27.7234	1160		27.7234	1314		27.7234	1068		27.7194	404		27.7234	995		27.7234	1145		27.7234	844		27.7234	687
27.7439	1102		27.7439	1272		27.7439	1096		27.7398	427		27.7439	976		27.7439	1187		27.7439	803		27.7439	681
27.7643	1165		27.7643	1269		27.7643	1101		27.7603	421		27.7643	985		27.7643	1139		27.7643	812		27.7643	596
27.7848	1155		27.7848	1243		27.7848	1098		27.7807	466		27.7848	976		27.7848	1125		27.7848	773		27.7848	627
27.8052	1119		27.8052	1225		27.8052	1085		27.8012	437		27.8052	1003		27.8052	1136		27.8052	783		27.8052	629
27.8257	1159		27.8257	1152		27.8257	1137		27.8216	482		27.8257	1000		27.8257	1136		27.8257	752		27.8257	605
27.8461	1210		27.8461	1188		27.8461	1096		27.8421	430		27.8461	1024		27.8461	1085		27.8461	725		27.8461	594
27.8666	1083		27.8666	1159		27.8666	1127		27.8625	429		27.8666	1073		27.8666	1063		27.8666	720		27.8666	593
27.887	1034		27.887	1108		27.887	1141		27.883	465		27.887	1125		27.887	1045		27.887	752		27.887	609
27.9075	1016		27.9075	1150		27.9075	1126		27.9034	452		27.9075	1034		27.9075	1049		27.9075	772		27.9075	594
27.9279	989		27.9279	1128		27.9279	1058		27.9239	430		27.9279	1048		27.9279	1004		27.9279	723		27.9279	573
27.9484	995		27.9484	1086		27.9484	1074		27.9443	424		27.9484	1069		27.9484	1070		27.9484	696		27.9484	575
27.9688	1025		27.9688	1107		27.9688	1059		27.9648	461		27.9688	1091		27.9688	984		27.9688	772		27.9688	556
27.9893	963		27.9893	1153		27.9893	1096		27.9852	442		27.9893	1069		27.9893	985		27.9893	702		27.9893	591
28.0097	972		28.0097	1119		28.0097	1078		28.0057	455		28.0097	1066		28.0097	1032		28.0097	712		28.0097	523
28.0302	918		28.0302	1123		28.0302	1085		28.0261	410		28.0302	1069		28.0302	995		28.0302	684		28.0302	513
28.0506	916		28.0506	1157		28.0506	1102		28.0466	425		28.0506	1077		28.0506	952		28.0506	734		28.0506	553
28.0711	939		28.0711	1072		28.0711	1076		28.067	470		28.0711	1045		28.0711	1001		28.0711	695		28.0711	551
28.0915	953		28.0915	1146		28.0915	1046		28.0875	400		28.0915	1050		28.0915	965		28.0915	701		28.0915	507
28.112	922		28.112	1117		28.112	1029		28.1079	409		28.112	1039		28.112	964		28.112	651		28.112	543
28.1324	958		28.1324	1120		28.1324	1046		28.1284	379		28.1324	988		28.1324	1000		28.1324	705		28.1324	587
28.1529	834		28.1529	1149		28.1529	1056		28.1488	390		28.1529	1076		28.1529	1000		28.1529	749		28.1529	541
28.1733	854		28.1733	1151		28.1733	1031		28.1693	432		28.1733	1019		28.1733	966		28.1733	704		28.1733	507
28.1938	906		28.1938	1145		28.1938	1063		28.1897	388		28.1938	1026		28.1938	997		28.1938	710		28.1938	544
28.2142	881		28.2142	1114		28.2142	1007		28.2102	389		28.2142	1043		28.2142	976		28.2142	741		28.2142	580
28.2347	853		28.2347	1197		28.2347	1012		28.2306	450		28.2347	985		28.2347	1010		28.2347	746		28.2347	559
28.2551	843		28.2551	1182		28.2551	1079		28.2511	404		28.2551	979		28.2551	1016		28.2551	736		28.2551	561
28.2756	861		28.2756	1168		28.2756	1039		28.2715	393		28.2756	986		28.2756	979		28.2756	709		28.2756	529
28.296	956		28.296	1201		28.296	1055		28.292	397		28.296	1005		28.296	992		28.296	686		28.296	519
28.3165	902		28.3165	1183		28.3165	1059		28.3124	405		28.3165	983		28.3165	997		28.3165	712		28.3165	588
28.3369	908		28.3369	1236		28.3369	994		28.3329	426		28.3369	1029		28.3369	958		28.3369	752		28.3369	553
28.3574	892		28.3574	1257		28.3574	1007		28.3533	389		28.3574	987		28.3574	1075		28.3574	743		28.3574	584
28.3778	952		28.3778	1274		28.3778	1025		28.3738	412		28.3778	975		28.3778	1023		28.3778	759		28.3778	563
28.3983	905		28.3983	1367		28.3983	1026		28.3942	427		28.3983	1035		28.3983	1076		28.3983	771		28.3983	520
28.4187	949		28.4187	1393		28.4187	1048		28.4147	449		28.4187	976		28.4187	1084		28.4187	777		28.4187	548
28.4392	932		28.4392	1333		28.4392	1069		28.4351	425		28.4392	1041		28.4392	1060		28.4392	792		28.4392	539
28.4596	1006		28.4596	1402		28.4596	1087		28.4556	450		28.4596	1024		28.4596	1085		28.4596	802		28.4596	591
28.4801	982		28.4801	1446		28.4801	1093		28.476	416		28.4801	1020		28.4801	1104		28.4801	803		28.4801	604
28.5005	1009		28.5005	1435		28.5005	1041		28.4965	453		28.5005	972		28.5005	1074		28.5005	788		28.5005	579
28.521	1069		28.521	1456		28.521	1064		28.5169	468		28.521	1022		28.521	1144		28.521	834		28.521	591
28.5414	988		28.5414	1484		28.5414	1125		28.5374	469		28.5414	1036		28.5414	1138		28.5414	831		28.5414	558
28.5619	1014		28.5619	1503		28.5619	1100		28.5578	486		28.5619	1029		28.5619	1130		28.5619	956		28.5619	569
28.5823	1081		28.5823	1561		28.5823	1098		28.5783	477		28.5823	993		28.5823	1178		28.5823	834		28.5823	613
28.6028	1038		28.6028	1577		28.6028	1105		28.5987	443		28.6028	1035		28.6028	1171		28.6028	879		28.6028	604
28.6232	1029		28.6232	1616		28.6232	1110		28.6192	495		28.6232	1025		28.6232	1183		28.6232	878		28.6232	554
28.6437	1036		28.6437	1671		28.6437	1179		28.6396	468		28.6437	1020		28.6437	1183		28.6437	878		28.6437	644
28.6641	1048		28.6641	1675		28.6641	1149		28.6601	456		28.6641	1080		28.6641	1165		28.6641	949		28.6641	573
28.6846	1042		28.6846	1611		28.6846	1204		28.6805	479		28.6846	1074		28.6846	1280		28.6846	982		28.6846	633
28.705	1147		28.705	1656		28.705	1105		28.701	457		28.705	1017		28.705	1265		28.705	1007		28.705	698
28.7255	1051		28.7255	1606		28.7255	1230		28.7214	502		28.7255	1047		28.7255	1281		28.7255	1075		28.7255	592
28.7459	1069		28.7459	1506		28.7459	1153		28.7419	493		28.7459	1057		28.7459	1293		28.7459	1013		28.7459	649
28.7664	1184		28.7664	1553		28.7664	1165		28.7623	501		28.7664	1048		28.7664	1325		28.7664	986		28.7664	646
28.7868	1187		28.7868	1466		28.7868	1233		28.7828	486		28.7868	1085		28.7868	1291		28.7868	962		28.7868	604
28.8072	1233		28.8072	1521		28.8072	1217		28.8032	531		28.8072	1123		28.8072	1394		28.8072	999		28.8072	655
28.8277	1201		28.8277	1494		28.8277	1188		28.8237	509		28.8277	1163		28.8277	1439		28.8277	990		28.8277	631
28.8481	1243		28.8481	1516		28.8481	1203		28.8441	550		28.8481	1154		28.8481	1371		28.8481	1023		28.8481	624
28.8686	1336		28.8686	1512		28.8686	1231		28.8646	543		28.8686	1076		28.8686	1434		28.8686	932		28.8686	638
28.889	1300		28.889	1580		28.889	1178		28.885	505		28.889	1139		28.889	1411		28.889	944		28.889	654
28.9095	1449		28.9095	1625		28.9095	1320		28.9055	516		28.9095	1139		28.9095	1436		28.9095	992		28.9095	634
28.9299	1356		28.9299	1704		28.9299	1273		28.9259	551		28.9299	1128		28.9299	1370		28.9299	961		28.9299	611
28.9504	1376		28.9504	1720		28.9504	1308		28.9464	608		28.9504	1137		28.9504	1411		28.9504	986		28.9504	670
28.9708	1417		28.9708	1815		28.9708	1321		28.9668	559		28.9708	1099		28.9708	1433		28.9708	982		28.9708	680
28.9913	1434		28.9913	1814		28.9913	1346		28.9873	513		28.9913	1152		28.9913	1435		28.9913	986		28.9913	657
29.0117	1527		29.0117	1719		29.0117	1360		29.0077	644		29.0117	1223		29.0117	1460		29.0117	990		29.0117	637
29.0322	1477		29.0322	1749		29.0322	1358		29.0282	547		29.0322	1180		29.0322	1386		29.0322	1003		29.0322	657
29.0526	1508		29.0526	1754		29.0526	1389		29.0486	559		29.0526	1160		29.0526	1435		29.0526	983		29.0526	626
29.0731	1497		29.0731	1616		29.0731	1448		29.069	584		29.0731	1205		29.0731	1391		29.0731	973		29.0731	650
29.0935	1526		29.0935	1613		29.0935	1330		29.0895	499		29.0935	1268		29.0935	1298		29.0935	892		29.0935	620
29.114	1494		29.114	1457		29.114	1368		29.1099	568		29.114	1250		29.114	1347		29.114	884		29.114	637
29.1344	1435		29.1344	1453		29.1344	1368		29.1304	509		29.1344	1294		29.1344	1249		29.1344	882		29.1344	627
29.1549	1440		29.1549	1321		29.1549	1357		29.1508	522		29.1549	1317		29.1549	1220		29.1549	857		29.1549	596
29.1753	1350		29.1753	1353		29.1753	1346		29.1713	480		29.1753	1260		29.1753	1302		29.1753	853		29.1753	638
29.1958	1234		29.1958	1299		29.1958	1286		29.1917	497		29.1958	1272		29.1958	1131		29.1958	828		29.1958	639
29.2162	1217		29.2162	1252		29.2162	1287		29.2122	463		29.2162	1272		29.2162	1203		29.2162	819		29.2162	591
29.2367	1136		29.2367	1256		29.2367	1211		29.2326	474		29.2367	1246		29.2367	1054		29.2367	772		29.2367	621
29.2571	1126		29.2571	1206		29.2571	1198		29.2531	434		29.2571	1180		29.2571	1091		29.2571	726		29.2571	592
29.2776	1113		29.2776	1195		29.2776	1195		29.2735	459		29.2776	1249		29.2776	1107		29.2776	768		29.2776	561
29.298	1085		29.298	1159		29.298	1171		29.294	440		29.298	1203		29.298	1095		29.298	841		29.298	565
29.3185	1045		29.3185	1176		29.3185	1180		29.3144	437		29.3185	1185		29.3185	1067		29.3185	733		29.3185	563
29.3389	1064		29.3389	1257		29.3389	1165		29.3349	407		29.3389	1190		29.3389	1041		29.3389	751		29.3389	561
29.3594	1008		29.3594	1162		29.3594	1114		29.3553	400		29.3594	1139		29.3594	1025		29.3594	731		29.3594	565
29.3798	1012		29.3798	1198		29.3798	1127		29.3758	416		29.3798	1085		29.3798	1041		29.3798	787		29.3798	569
29.4003	1007		29.4003	1246		29.4003	1147		29.3962	394		29.4003	1125		29.4003	1005		29.4003	732		29.4003	595
29.4207	1003		29.4207	1104		29.4207	1159		29.4167	399		29.4207	1125		29.4207	1051		29.4207	764		29.4207	579
29.4412	978		29.4412	1184		29.4412	1086		29.4371	419		29.4412	1008		29.4412	1016		29.4412	732		29.4412	564
29.4616	902		29.4616	1164		29.4616	1128		29.4576	446		29.4616	1053		29.4616	975		29.4616	747		29.4616	548
29.4821	949		29.4821	1198		29.4821	1127		29.478	403		29.4821	1118		29.4821	960		29.4821	668		29.4821	528
29.5025	927		29.5025	1181		29.5025	1018		29.4985	381		29.5025	1008		29.5025	1022		29.5025	707		29.5025	523
29.523	900		29.523	1100		29.523	995		29.5189	430		29.523	1061		29.523	1019		29.523	707		29.523	541
29.5434	880		29.5434	1148		29.5434	997		29.5394	401		29.5434	1023		29.5434	991		29.5434	692		29.5434	541
29.5639	870		29.5639	1123		29.5639	1051		29.5598	411		29.5639	983		29.5639	993		29.5639	725		29.5639	537
29.5843	889		29.5843	1116		29.5843	979		29.5803	379		29.5843	1076		29.5843	922		29.5843	744		29.5843	577
29.6048	917		29.6048	1109		29.6048	1011		29.6007	354		29.6048	993		29.6048	928		29.6048	699		29.6048	558
29.6252	905		29.6252	1129		29.6252	997		29.6212	406		29.6252	1027		29.6252	946		29.6252	714		29.6252	589
29.6457	947		29.6457	1110		29.6457	962		29.6416	401		29.6457	952		29.6457	965		29.6457	691		29.6457	539
29.6661	856		29.6661	1149		29.6661	945		29.6621	395		29.6661	992		29.6661	1019		29.6661	721		29.6661	528
29.6866	915		29.6866	1055		29.6866	1037		29.6825	394		29.6866	968		29.6866	1000		29.6866	758		29.6866	591
29.707	897		29.707	1162		29.707	996		29.703	395		29.707	988		29.707	923		29.707	709		29.707	627
29.7275	881		29.7275	1135		29.7275	985		29.7234	383		29.7275	975		29.7275	973		29.7275	721		29.7275	651
29.7479	862		29.7479	1194		29.7479	1022		29.7439	399		29.7479	943		29.7479	916		29.7479	717		29.7479	650
29.7684	893		29.7684	1219		29.7684	997		29.7643	412		29.7684	992		29.7684	1009		29.7684	739		29.7684	703
29.7888	827		29.7888	1177		29.7888	957		29.7848	362		29.7888	970		29.7888	910		29.7888	796		29.7888	675
29.8093	939		29.8093	1229		29.8093	975		29.8052	398		29.8093	940		29.8093	1010		29.8093	781		29.8093	690
29.8297	877		29.8297	1213		29.8297	965		29.8257	396		29.8297	903		29.8297	972		29.8297	749		29.8297	695
29.8502	956		29.8502	1117		29.8502	963		29.8461	408		29.8502	954		29.8502	1004		29.8502	763		29.8502	622
29.8706	878		29.8706	1200		29.8706	980		29.8666	372		29.8706	894		29.8706	969		29.8706	763		29.8706	620
29.8911	919		29.8911	1148		29.8911	960		29.887	416		29.8911	997		29.8911	1013		29.8911	721		29.8911	635
29.9115	906		29.9115	1098		29.9115	981		29.9075	387		29.9115	937		29.9115	1002		29.9115	766		29.9115	611
29.932	924		29.932	1144		29.932	993		29.9279	416		29.932	914		29.932	968		29.932	729		29.932	598
29.9524	933		29.9524	1129		29.9524	1018		29.9484	431		29.9524	916		29.9524	996		29.9524	747		29.9524	582
29.9729	928		29.9729	1088		29.9729	1007		29.9688	450		29.9729	886		29.9729	965		29.9729	689		29.9729	605
29.9933	926		29.9933	1113		29.9933	1065		29.9893	408		29.9933	954		29.9933	980		29.9933	712		29.9933	554
30.0138	946		30.0138	1000		30.0138	1000		30.0097	450		30.0138	950		30.0138	966		30.0138	731		30.0138	549
30.0342	923		30.0342	1083		30.0342	1044		30.0302	417		30.0342	965		30.0342	984		30.0342	700		30.0342	583
30.0547	917		30.0547	1024		30.0547	1012		30.0506	422		30.0547	943		30.0547	1020		30.0547	716		30.0547	542
30.0751	900		30.0751	1078		30.0751	989		30.0711	443		30.0751	890		30.0751	930		30.0751	670		30.0751	575
30.0956	944		30.0956	1082		30.0956	1047		30.0915	462		30.0956	928		30.0956	930		30.0956	663		30.0956	563
30.116	871		30.116	979		30.116	1033		30.112	402		30.116	889		30.116	941		30.116	686		30.116	564
30.1365	848		30.1365	1022		30.1365	962		30.1324	407		30.1365	957		30.1365	894		30.1365	697		30.1365	509
30.1569	862		30.1569	1037		30.1569	1003		30.1529	435		30.1569	936		30.1569	892		30.1569	662		30.1569	571
30.1774	830		30.1774	1079		30.1774	942		30.1733	358		30.1774	905		30.1774	898		30.1774	663		30.1774	542
30.1978	898		30.1978	1041		30.1978	936		30.1938	386		30.1978	953		30.1978	913		30.1978	665		30.1978	582
30.2183	904		30.2183	1048		30.2183	904		30.2142	418		30.2183	977		30.2183	826		30.2183	694		30.2183	544
30.2387	853		30.2387	1044		30.2387	946		30.2347	405		30.2387	905		30.2387	888		30.2387	615		30.2387	555
30.2592	848		30.2592	1033		30.2592	934		30.2551	391		30.2592	957		30.2592	893		30.2592	667		30.2592	514
30.2796	855		30.2796	1020		30.2796	922		30.2756	398		30.2796	926		30.2796	868		30.2796	616		30.2796	525
30.3001	876		30.3001	1016		30.3001	1015		30.296	388		30.3001	917		30.3001	916		30.3001	683		30.3001	556
30.3205	819		30.3205	983		30.3205	974		30.3165	401		30.3205	936		30.3205	849		30.3205	664		30.3205	575
30.341	885		30.341	1073		30.341	901		30.3369	414		30.341	889		30.341	915		30.341	593		30.341	607
30.3614	863		30.3614	1042		30.3614	944		30.3574	400		30.3614	912		30.3614	891		30.3614	670		30.3614	576
30.3819	847		30.3819	1017		30.3819	965		30.3778	406		30.3819	866		30.3819	884		30.3819	677		30.3819	575
30.4023	837		30.4023	1053		30.4023	948		30.3983	432		30.4023	913		30.4023	896		30.4023	659		30.4023	543
30.4228	800		30.4228	1079		30.4228	939		30.4187	375		30.4228	903		30.4228	964		30.4228	729		30.4228	541
30.4432	843		30.4432	1107		30.4432	942		30.4392	398		30.4432	891		30.4432	897		30.4432	649		30.4432	570
30.4637	854		30.4637	1032		30.4637	963		30.4596	422		30.4637	933		30.4637	855		30.4637	663		30.4637	585
30.4841	826		30.4841	1056		30.4841	931		30.4801	388		30.4841	888		30.4841	899		30.4841	664		30.4841	548
30.5045	820		30.5045	1057		30.5045	1003		30.5005	393		30.5045	913		30.5045	903		30.5045	669		30.5045	496
30.525	851		30.525	1079		30.525	967		30.521	423		30.525	891		30.525	933		30.525	685		30.525	526
30.5454	870		30.5454	1157		30.5454	995		30.5414	410		30.5454	952		30.5454	990		30.5454	749		30.5454	543
30.5659	861		30.5659	1107		30.5659	956		30.5619	403		30.5659	935		30.5659	900		30.5659	702		30.5659	542
30.5863	837		30.5863	1095		30.5863	926		30.5823	420		30.5863	936		30.5863	920		30.5863	689		30.5863	519
30.6068	870		30.6068	1159		30.6068	1005		30.6028	384		30.6068	918		30.6068	976		30.6068	732		30.6068	554
30.6272	900		30.6272	1173		30.6272	947		30.6232	387		30.6272	911		30.6272	989		30.6272	709		30.6272	531
30.6477	873		30.6477	1182		30.6477	980		30.6437	426		30.6477	924		30.6477	1009		30.6477	742		30.6477	538
30.6681	945		30.6681	1128		30.6681	995		30.6641	411		30.6681	866		30.6681	906		30.6681	706		30.6681	532
30.6886	911		30.6886	1164		30.6886	1012		30.6846	448		30.6886	911		30.6886	901		30.6886	738		30.6886	581
30.709	930		30.709	1164		30.709	989		30.705	439		30.709	958		30.709	993		30.709	728		30.709	568
30.7295	920		30.7295	1179		30.7295	1047		30.7255	402		30.7295	921		30.7295	992		30.7295	710		30.7295	511
30.7499	918		30.7499	1160		30.7499	988		30.7459	416		30.7499	860		30.7499	995		30.7499	736		30.7499	560
30.7704	885		30.7704	1183		30.7704	1032		30.7664	419		30.7704	874		30.7704	955		30.7704	775		30.7704	530
30.7908	997		30.7908	1237		30.7908	1021		30.7868	408		30.7908	952		30.7908	1016		30.7908	720		30.7908	602
30.8113	1001		30.8113	1124		30.8113	966		30.8072	400		30.8113	1028		30.8113	981		30.8113	783		30.8113	537
30.8317	967		30.8317	1202		30.8317	989		30.8277	395		30.8317	1003		30.8317	1018		30.8317	724		30.8317	610
30.8522	950		30.8522	1091		30.8522	1027		30.8481	428		30.8522	992		30.8522	966		30.8522	736		30.8522	576
30.8726	842		30.8726	1122		30.8726	986		30.8686	405		30.8726	924		30.8726	947		30.8726	777		30.8726	600
30.8931	901		30.8931	1147		30.8931	997		30.889	382		30.8931	910		30.8931	982		30.8931	755		30.8931	590
30.9135	951		30.9135	1063		30.9135	973		30.9095	420		30.9135	932		30.9135	994		30.9135	778		30.9135	585
30.934	922		30.934	1105		30.934	955		30.9299	421		30.934	908		30.934	1047		30.934	754		30.934	624
30.9544	919		30.9544	1129		30.9544	956		30.9504	413		30.9544	1035		30.9544	933		30.9544	780		30.9544	607
30.9749	943		30.9749	1098		30.9749	965		30.9708	457		30.9749	965		30.9749	960		30.9749	688		30.9749	630
30.9953	947		30.9953	1011		30.9953	1045		30.9913	439		30.9953	944		30.9953	1003		30.9953	755		30.9953	600
31.0158	965		31.0158	1094		31.0158	943		31.0117	434		31.0158	914		31.0158	956		31.0158	704		31.0158	601
31.0362	873		31.0362	1042		31.0362	994		31.0322	444		31.0362	889		31.0362	945		31.0362	749		31.0362	634
31.0567	972		31.0567	1041		31.0567	965		31.0526	398		31.0567	921		31.0567	1001		31.0567	673		31.0567	576
31.0771	923		31.0771	1023		31.0771	1005		31.0731	435		31.0771	888		31.0771	955		31.0771	704		31.0771	626
31.0976	941		31.0976	1104		31.0976	1021		31.0935	434		31.0976	964		31.0976	978		31.0976	714		31.0976	586
31.118	936		31.118	1034		31.118	959		31.114	442		31.118	988		31.118	926		31.118	717		31.118	544
31.1385	943		31.1385	1103		31.1385	1025		31.1344	450		31.1385	1013		31.1385	932		31.1385	728		31.1385	576
31.1589	930		31.1589	1153		31.1589	941		31.1549	457		31.1589	968		31.1589	925		31.1589	705		31.1589	536
31.1794	946		31.1794	1117		31.1794	1010		31.1753	450		31.1794	966		31.1794	923		31.1794	702		31.1794	572
31.1998	914		31.1998	1071		31.1998	999		31.1958	453		31.1998	959		31.1998	954		31.1998	684		31.1998	497
31.2203	896		31.2203	1112		31.2203	1021		31.2162	429		31.2203	912		31.2203	968		31.2203	740		31.2203	549
31.2407	926		31.2407	1121		31.2407	971		31.2367	445		31.2407	964		31.2407	972		31.2407	712		31.2407	547
31.2612	972		31.2612	1116		31.2612	1028		31.2571	430		31.2612	933		31.2612	998		31.2612	764		31.2612	540
31.2816	939		31.2816	1155		31.2816	1018		31.2776	457		31.2816	961		31.2816	970		31.2816	713		31.2816	552
31.3021	969		31.3021	1233		31.3021	1087		31.298	428		31.3021	1011		31.3021	1056		31.3021	749		31.3021	566
31.3225	951		31.3225	1187		31.3225	1077		31.3185	455		31.3225	969		31.3225	952		31.3225	710		31.3225	551
31.343	988		31.343	1138		31.343	1060		31.3389	409		31.343	1008		31.343	993		31.343	724		31.343	562
31.3634	1005		31.3634	1282		31.3634	992		31.3594	413		31.3634	1024		31.3634	943		31.3634	709		31.3634	555
31.3839	972		31.3839	1186		31.3839	1024		31.3798	421		31.3839	969		31.3839	1027		31.3839	747		31.3839	537
31.4043	1006		31.4043	1200		31.4043	1042		31.4003	408		31.4043	935		31.4043	1051		31.4043	740		31.4043	538
31.4248	995		31.4248	1143		31.4248	987		31.4207	405		31.4248	1013		31.4248	966		31.4248	687		31.4248	542
31.4452	1007		31.4452	1155		31.4452	1000		31.4412	389		31.4452	1029		31.4452	981		31.4452	674		31.4452	511
31.4657	898		31.4657	1126		31.4657	1049		31.4616	395		31.4657	954		31.4657	976		31.4657	638		31.4657	500
31.4861	930		31.4861	1081		31.4861	985		31.4821	368		31.4861	976		31.4861	910		31.4861	693		31.4861	554
31.5066	951		31.5066	1105		31.5066	1018		31.5025	348		31.5066	925		31.5066	994		31.5066	702		31.5066	490
31.527	849		31.527	987		31.527	899		31.523	377		31.527	924		31.527	861		31.527	644		31.527	496
31.5475	884		31.5475	1014		31.5475	936		31.5434	367		31.5475	953		31.5475	887		31.5475	639		31.5475	469
31.5679	867		31.5679	1033		31.5679	997		31.5639	319		31.5679	865		31.5679	922		31.5679	684		31.5679	513
31.5884	895		31.5884	1032		31.5884	889		31.5843	336		31.5884	923		31.5884	909		31.5884	652		31.5884	542
31.6088	857		31.6088	1009		31.6088	928		31.6048	365		31.6088	909		31.6088	855		31.6088	690		31.6088	502
31.6293	804		31.6293	958		31.6293	885		31.6252	357		31.6293	908		31.6293	912		31.6293	646		31.6293	519
31.6497	839		31.6497	928		31.6497	1006		31.6457	320		31.6497	905		31.6497	836		31.6497	650		31.6497	479
31.6702	818		31.6702	1011		31.6702	905		31.6661	356		31.6702	888		31.6702	819		31.6702	644		31.6702	510
31.6906	805		31.6906	974		31.6906	870		31.6866	361		31.6906	870		31.6906	831		31.6906	638		31.6906	468
31.7111	760		31.7111	953		31.7111	852		31.707	312		31.7111	895		31.7111	826		31.7111	644		31.7111	465
31.7315	791		31.7315	1001		31.7315	902		31.7275	374		31.7315	864		31.7315	810		31.7315	632		31.7315	523
31.752	792		31.752	971		31.752	874		31.7479	320		31.752	850		31.752	844		31.752	679		31.752	474
31.7724	800		31.7724	931		31.7724	853		31.7684	372		31.7724	902		31.7724	839		31.7724	630		31.7724	502
31.7929	786		31.7929	924		31.7929	909		31.7888	325		31.7929	846		31.7929	833		31.7929	637		31.7929	500
31.8133	806		31.8133	1002		31.8133	938		31.8093	320		31.8133	889		31.8133	845		31.8133	629		31.8133	514
31.8338	772		31.8338	927		31.8338	949		31.8297	326		31.8338	931		31.8338	825		31.8338	611		31.8338	478
31.8542	756		31.8542	966		31.8542	849		31.8502	381		31.8542	854		31.8542	816		31.8542	639		31.8542	476
31.8747	829		31.8747	927		31.8747	874		31.8706	358		31.8747	854		31.8747	835		31.8747	612		31.8747	471
31.8951	827		31.8951	955		31.8951	837		31.8911	336		31.8951	852		31.8951	794		31.8951	639		31.8951	427
31.9156	762		31.9156	940		31.9156	913		31.9115	340		31.9156	894		31.9156	846		31.9156	654		31.9156	499
31.936	795		31.936	952		31.936	868		31.932	315		31.936	856		31.936	843		31.936	614		31.936	494
31.9565	819		31.9565	961		31.9565	867		31.9524	339		31.9565	837		31.9565	795		31.9565	676		31.9565	520
31.9769	754		31.9769	928		31.9769	857		31.9729	339		31.9769	795		31.9769	849		31.9769	585		31.9769	476
31.9974	749		31.9974	958		31.9974	895		31.9933	332		31.9974	835		31.9974	812		31.9974	602		31.9974	487
32.0178	775		32.0178	920		32.0178	865		32.0138	310		32.0178	851		32.0178	797		32.0178	643		32.0178	484
32.0383	763		32.0383	898		32.0383	897		32.0342	340		32.0383	827		32.0383	842		32.0383	591		32.0383	477
32.0587	711		32.0587	968		32.0587	850		32.0547	337		32.0587	812		32.0587	781		32.0587	607		32.0587	494
32.0792	812		32.0792	945		32.0792	886		32.0751	320		32.0792	802		32.0792	781		32.0792	578		32.0792	504
32.0996	732		32.0996	881		32.0996	870		32.0956	328		32.0996	867		32.0996	869		32.0996	597		32.0996	523
32.1201	743		32.1201	897		32.1201	851		32.116	337		32.1201	812		32.1201	768		32.1201	603		32.1201	485
32.1405	715		32.1405	992		32.1405	920		32.1365	357		32.1405	783		32.1405	758		32.1405	660		32.1405	462
32.161	714		32.161	880		32.161	824		32.1569	358		32.161	837		32.161	784		32.161	619		32.161	533
32.1814	753		32.1814	878		32.1814	885		32.1774	379		32.1814	816		32.1814	796		32.1814	617		32.1814	502
32.2019	802		32.2019	928		32.2019	872		32.1978	336		32.2019	809		32.2019	772		32.2019	630		32.2019	510
32.2223	713		32.2223	916		32.2223	863		32.2183	370		32.2223	833		32.2223	799		32.2223	606		32.2223	500
32.2427	787		32.2427	920		32.2427	891		32.2387	338		32.2427	865		32.2427	800		32.2427	625		32.2427	515
32.2632	781		32.2632	883		32.2632	831		32.2592	335		32.2632	827		32.2632	794		32.2632	648		32.2632	471
32.2836	787		32.2836	931		32.2836	838		32.2796	323		32.2836	827		32.2836	833		32.2836	658		32.2836	507
32.3041	759		32.3041	939		32.3041	877		32.3001	359		32.3041	783		32.3041	792		32.3041	640		32.3041	507
32.3245	809		32.3245	947		32.3245	859		32.3205	327		32.3245	800		32.3245	758		32.3245	622		32.3245	492
32.345	749		32.345	967		32.345	898		32.341	346		32.345	800		32.345	815		32.345	593		32.345	453
32.3654	744		32.3654	942		32.3654	795		32.3614	355		32.3654	805		32.3654	817		32.3654	593		32.3654	495
32.3859	725		32.3859	946		32.3859	845		32.3819	351		32.3859	816		32.3859	821		32.3859	647		32.3859	504
32.4063	783		32.4063	971		32.4063	836		32.4023	336		32.4063	834		32.4063	862		32.4063	605		32.4063	502
32.4268	745		32.4268	951		32.4268	866		32.4228	342		32.4268	812		32.4268	789		32.4268	596		32.4268	472
32.4472	751		32.4472	888		32.4472	855		32.4432	315		32.4472	843		32.4472	807		32.4472	599		32.4472	466
32.4677	758		32.4677	886		32.4677	827		32.4637	336		32.4677	825		32.4677	828		32.4677	651		32.4677	473
32.4881	764		32.4881	917		32.4881	813		32.4841	328		32.4881	787		32.4881	824		32.4881	597		32.4881	506
32.5086	730		32.5086	933		32.5086	823		32.5045	310		32.5086	802		32.5086	780		32.5086	612		32.5086	526
32.529	801		32.529	904		32.529	853		32.525	337		32.529	829		32.529	812		32.529	639		32.529	519
32.5495	748		32.5495	892		32.5495	796		32.5454	320		32.5495	766		32.5495	793		32.5495	622		32.5495	477
32.5699	720		32.5699	923		32.5699	850		32.5659	310		32.5699	785		32.5699	839		32.5699	622		32.5699	468
32.5904	757		32.5904	943		32.5904	817		32.5863	361		32.5904	821		32.5904	783		32.5904	598		32.5904	470
32.6108	703		32.6108	886		32.6108	839		32.6068	363		32.6108	807		32.6108	827		32.6108	615		32.6108	515
32.6313	759		32.6313	912		32.6313	843		32.6272	313		32.6313	777		32.6313	804		32.6313	590		32.6313	482
32.6517	780		32.6517	1002		32.6517	853		32.6477	337		32.6517	791		32.6517	830		32.6517	595		32.6517	497
32.6722	739		32.6722	1002		32.6722	895		32.6681	338		32.6722	795		32.6722	820		32.6722	645		32.6722	510
32.6926	710		32.6926	950		32.6926	833		32.6886	358		32.6926	783		32.6926	787		32.6926	633		32.6926	498
32.7131	729		32.7131	989		32.7131	822		32.709	343		32.7131	847		32.7131	832		32.7131	658		32.7131	525
32.7335	739		32.7335	1012		32.7335	828		32.7295	348		32.7335	781		32.7335	827		32.7335	608		32.7335	531
32.754	737		32.754	971		32.754	790		32.7499	369		32.754	833		32.754	812		32.754	655		32.754	520
32.7744	773		32.7744	968		32.7744	818		32.7704	345		32.7744	777		32.7744	810		32.7744	619		32.7744	541
32.7949	771		32.7949	980		32.7949	816		32.7908	371		32.7949	835		32.7949	878		32.7949	652		32.7949	506
32.8153	741		32.8153	971		32.8153	869		32.8113	327		32.8153	761		32.8153	817		32.8153	680		32.8153	508
32.8358	734		32.8358	993		32.8358	847		32.8317	345		32.8358	842		32.8358	822		32.8358	661		32.8358	545
32.8562	769		32.8562	987		32.8562	830		32.8522	347		32.8562	831		32.8562	901		32.8562	647		32.8562	549
32.8767	750		32.8767	972		32.8767	876		32.8726	347		32.8767	783		32.8767	841		32.8767	713		32.8767	531
32.8971	767		32.8971	1028		32.8971	834		32.8931	325		32.8971	782		32.8971	856		32.8971	674		32.8971	518
32.9176	816		32.9176	1032		32.9176	872		32.9135	329		32.9176	820		32.9176	889		32.9176	677		32.9176	524
32.938	804		32.938	961		32.938	820		32.934	326		32.938	846		32.938	844		32.938	695		32.938	530
32.9585	814		32.9585	1056		32.9585	821		32.9544	332		32.9585	812		32.9585	935		32.9585	670		32.9585	536
32.9789	824		32.9789	969		32.9789	871		32.9749	357		32.9789	831		32.9789	831		32.9789	669		32.9789	508
32.9994	796		32.9994	1002		32.9994	869		32.9953	376		32.9994	779		32.9994	892		32.9994	677		32.9994	570
33.0198	808		33.0198	994		33.0198	935		33.0158	337		33.0198	800		33.0198	872		33.0198	671		33.0198	573
33.0403	841		33.0403	960		33.0403	899		33.0362	355		33.0403	854		33.0403	789		33.0403	636		33.0403	575
33.0607	842		33.0607	1033		33.0607	815		33.0567	359		33.0607	829		33.0607	862		33.0607	691		33.0607	536
33.0812	837		33.0812	932		33.0812	778		33.0771	350		33.0812	792		33.0812	833		33.0812	690		33.0812	577
33.1016	826		33.1016	926		33.1016	857		33.0976	337		33.1016	832		33.1016	788		33.1016	693		33.1016	578
33.1221	831		33.1221	947		33.1221	839		33.118	339		33.1221	799		33.1221	867		33.1221	686		33.1221	608
33.1425	848		33.1425	989		33.1425	871		33.1385	344		33.1425	872		33.1425	854		33.1425	681		33.1425	621
33.163	853		33.163	990		33.163	915		33.1589	330		33.163	803		33.163	853		33.163	694		33.163	597
33.1834	851		33.1834	936		33.1834	903		33.1794	339		33.1834	918		33.1834	862		33.1834	703		33.1834	608
33.2039	830		33.2039	1063		33.2039	958		33.1998	375		33.2039	921		33.2039	882		33.2039	716		33.2039	632
33.2243	819		33.2243	1045		33.2243	964		33.2203	381		33.2243	945		33.2243	867		33.2243	767		33.2243	620
33.2448	883		33.2448	1036		33.2448	958		33.2407	364		33.2448	914		33.2448	955		33.2448	717		33.2448	656
33.2652	889		33.2652	1047		33.2652	1004		33.2612	338		33.2652	924		33.2652	922		33.2652	742		33.2652	689
33.2857	925		33.2857	1015		33.2857	904		33.2816	347		33.2857	905		33.2857	870		33.2857	687		33.2857	695
33.3061	888		33.3061	1029		33.3061	975		33.3021	334		33.3061	887		33.3061	922		33.3061	707		33.3061	641
33.3266	930		33.3266	1088		33.3266	950		33.3225	385		33.3266	900		33.3266	881		33.3266	745		33.3266	696
33.347	890		33.347	1073		33.347	970		33.343	345		33.347	896		33.347	892		33.347	727		33.347	672
33.3675	863		33.3675	1073		33.3675	939		33.3634	359		33.3675	887		33.3675	889		33.3675	701		33.3675	650
33.3879	875		33.3879	1010		33.3879	1007		33.3839	338		33.3879	926		33.3879	889		33.3879	678		33.3879	616
33.4084	847		33.4084	997		33.4084	895		33.4043	341		33.4084	891		33.4084	905		33.4084	685		33.4084	620
33.4288	833		33.4288	1024		33.4288	874		33.4248	387		33.4288	872		33.4288	895		33.4288	715		33.4288	589
33.4493	828		33.4493	948		33.4493	830		33.4452	336		33.4493	864		33.4493	889		33.4493	664		33.4493	611
33.4697	807		33.4697	977		33.4697	881		33.4657	359		33.4697	850		33.4697	836		33.4697	651		33.4697	590
33.4902	773		33.4902	1060		33.4902	917		33.4861	350		33.4902	808		33.4902	818		33.4902	670		33.4902	570
33.5106	795		33.5106	975		33.5106	900		33.5066	354		33.5106	858		33.5106	822		33.5106	681		33.5106	549
33.5311	804		33.5311	1019		33.5311	886		33.527	335		33.5311	806		33.5311	833		33.5311	632		33.5311	590
33.5515	791		33.5515	1028		33.5515	846		33.5475	323		33.5515	808		33.5515	824		33.5515	673		33.5515	551
33.572	761		33.572	1014		33.572	879		33.5679	310		33.572	795		33.572	847		33.572	684		33.572	556
33.5924	801		33.5924	1038		33.5924	854		33.5884	380		33.5924	790		33.5924	841		33.5924	655		33.5924	602
33.6129	747		33.6129	947		33.6129	855		33.6088	335		33.6129	806		33.6129	771		33.6129	692		33.6129	534
33.6333	772		33.6333	942		33.6333	843		33.6293	338		33.6333	793		33.6333	838		33.6333	663		33.6333	549
33.6538	768		33.6538	962		33.6538	826		33.6497	361		33.6538	887		33.6538	807		33.6538	659		33.6538	558
33.6742	791		33.6742	930		33.6742	940		33.6702	356		33.6742	748		33.6742	819		33.6742	616		33.6742	586
33.6947	809		33.6947	966		33.6947	906		33.6906	327		33.6947	757		33.6947	833		33.6947	649		33.6947	507
33.7151	840		33.7151	920		33.7151	855		33.7111	303		33.7151	785		33.7151	811		33.7151	629		33.7151	538
33.7356	793		33.7356	911		33.7356	883		33.7315	340		33.7356	785		33.7356	833		33.7356	638		33.7356	549
33.756	789		33.756	902		33.756	882		33.752	353		33.756	862		33.756	853		33.756	627		33.756	535
33.7765	811		33.7765	945		33.7765	885		33.7724	348		33.7765	819		33.7765	786		33.7765	684		33.7765	568
33.7969	768		33.7969	879		33.7969	846		33.7929	343		33.7969	791		33.7969	806		33.7969	685		33.7969	524
33.8174	792		33.8174	864		33.8174	824		33.8133	315		33.8174	753		33.8174	816		33.8174	641		33.8174	537
33.8378	775		33.8378	928		33.8378	907		33.8338	320		33.8378	797		33.8378	763		33.8378	671		33.8378	559
33.8583	789		33.8583	905		33.8583	878		33.8542	320		33.8583	797		33.8583	779		33.8583	617		33.8583	531
33.8787	820		33.8787	935		33.8787	894		33.8747	319		33.8787	781		33.8787	791		33.8787	642		33.8787	514
33.8992	807		33.8992	888		33.8992	862		33.8951	363		33.8992	813		33.8992	798		33.8992	631		33.8992	487
33.9196	771		33.9196	845		33.9196	863		33.9156	361		33.9196	784		33.9196	801		33.9196	607		33.9196	502
33.94	791		33.94	881		33.94	867		33.936	345		33.94	778		33.94	779		33.94	692		33.94	554
33.9605	782		33.9605	879		33.9605	877		33.9565	345		33.9605	797		33.9605	798		33.9605	605		33.9605	566
33.9809	717		33.9809	867		33.9809	834		33.9769	338		33.9809	791		33.9809	781		33.9809	616		33.9809	480
34.0014	774		34.0014	890		34.0014	830		33.9974	394		34.0014	797		34.0014	823		34.0014	586		34.0014	477
34.0218	725		34.0218	880		34.0218	881		34.0178	348		34.0218	817		34.0218	726		34.0218	615		34.0218	503
34.0423	728		34.0423	934		34.0423	828		34.0383	346		34.0423	760		34.0423	782		34.0423	651		34.0423	517
34.0627	769		34.0627	915		34.0627	849		34.0587	346		34.0627	817		34.0627	818		34.0627	597		34.0627	483
34.0832	722		34.0832	918		34.0832	876		34.0792	339		34.0832	819		34.0832	818		34.0832	647		34.0832	548
34.1036	751		34.1036	955		34.1036	838		34.0996	346		34.1036	778		34.1036	800		34.1036	591		34.1036	535
34.1241	764		34.1241	887		34.1241	890		34.1201	350		34.1241	791		34.1241	814		34.1241	608		34.1241	505
34.1445	714		34.1445	926		34.1445	818		34.1405	341		34.1445	773		34.1445	747		34.1445	645		34.1445	519
34.165	765		34.165	886		34.165	823		34.161	335		34.165	858		34.165	796		34.165	633		34.165	534
34.1854	740		34.1854	891		34.1854	816		34.1814	349		34.1854	843		34.1854	814		34.1854	566		34.1854	488
34.2059	813		34.2059	915		34.2059	782		34.2019	323		34.2059	806		34.2059	805		34.2059	589		34.2059	560
34.2263	778		34.2263	855		34.2263	836		34.2223	326		34.2263	803		34.2263	867		34.2263	666		34.2263	526
34.2468	785		34.2468	914		34.2468	828		34.2427	300		34.2468	772		34.2468	842		34.2468	649		34.2468	517
34.2672	777		34.2672	900		34.2672	810		34.2632	320		34.2672	814		34.2672	810		34.2672	666		34.2672	532
34.2877	763		34.2877	893		34.2877	879		34.2836	318		34.2877	821		34.2877	820		34.2877	635		34.2877	522
34.3081	728		34.3081	921		34.3081	822		34.3041	327		34.3081	794		34.3081	801		34.3081	635		34.3081	564
34.3286	729		34.3286	923		34.3286	860		34.3245	338		34.3286	784		34.3286	811		34.3286	684		34.3286	546
34.349	766		34.349	883		34.349	861		34.345	314		34.349	778		34.349	815		34.349	616		34.349	558
34.3695	760		34.3695	918		34.3695	858		34.3654	334		34.3695	818		34.3695	809		34.3695	688		34.3695	553
34.3899	756		34.3899	941		34.3899	869		34.3859	352		34.3899	788		34.3899	773		34.3899	631		34.3899	560
34.4104	728		34.4104	1000		34.4104	848		34.4063	339		34.4104	796		34.4104	773		34.4104	654		34.4104	555
34.4308	751		34.4308	903		34.4308	800		34.4268	362		34.4308	837		34.4308	839		34.4308	641		34.4308	547
34.4513	724		34.4513	916		34.4513	833		34.4472	325		34.4513	791		34.4513	842		34.4513	599		34.4513	530
34.4717	750		34.4717	918		34.4717	844		34.4677	314		34.4717	863		34.4717	787		34.4717	653		34.4717	523
34.4922	740		34.4922	890		34.4922	903		34.4881	337		34.4922	746		34.4922	839		34.4922	630		34.4922	527
34.5126	754		34.5126	943		34.5126	827		34.5086	337		34.5126	830		34.5126	808		34.5126	671		34.5126	537
34.5331	727		34.5331	860		34.5331	893		34.529	321		34.5331	900		34.5331	824		34.5331	583		34.5331	555
34.5535	737		34.5535	882		34.5535	827		34.5495	335		34.5535	804		34.5535	794		34.5535	621		34.5535	514
34.574	743		34.574	883		34.574	820		34.5699	343		34.574	863		34.574	854		34.574	625		34.574	527
34.5944	759		34.5944	894		34.5944	865		34.5904	358		34.5944	838		34.5944	853		34.5944	674		34.5944	505
34.6149	731		34.6149	941		34.6149	856		34.6108	302		34.6149	803		34.6149	804		34.6149	596		34.6149	531
34.6353	719		34.6353	933		34.6353	874		34.6313	332		34.6353	827		34.6353	764		34.6353	647		34.6353	536
34.6558	766		34.6558	907		34.6558	891		34.6517	340		34.6558	809		34.6558	799		34.6558	629		34.6558	513
34.6762	755		34.6762	888		34.6762	840		34.6722	348		34.6762	795		34.6762	781		34.6762	639		34.6762	497
34.6967	740		34.6967	906		34.6967	805		34.6926	341		34.6967	765		34.6967	780		34.6967	684		34.6967	520
34.7171	742		34.7171	920		34.7171	892		34.7131	327		34.7171	787		34.7171	815		34.7171	665		34.7171	530
34.7376	737		34.7376	925		34.7376	832		34.7335	287		34.7376	768		34.7376	819		34.7376	686		34.7376	527
34.758	767		34.758	921		34.758	897		34.754	341		34.758	814		34.758	793		34.758	603		34.758	543
34.7785	703		34.7785	965		34.7785	873		34.7744	340		34.7785	825		34.7785	801		34.7785	663		34.7785	539
34.7989	741		34.7989	894		34.7989	921		34.7949	344		34.7989	808		34.7989	808		34.7989	667		34.7989	508
34.8194	723		34.8194	970		34.8194	878		34.8153	328		34.8194	802		34.8194	828		34.8194	651		34.8194	491
34.8398	758		34.8398	916		34.8398	850		34.8358	345		34.8398	821		34.8398	832		34.8398	654		34.8398	556
34.8603	749		34.8603	933		34.8603	893		34.8562	329		34.8603	821		34.8603	813		34.8603	670		34.8603	514
34.8807	768		34.8807	940		34.8807	906		34.8767	374		34.8807	828		34.8807	813		34.8807	642		34.8807	516
34.9012	773		34.9012	989		34.9012	794		34.8971	356		34.9012	828		34.9012	824		34.9012	613		34.9012	481
34.9216	794		34.9216	947		34.9216	895		34.9176	340		34.9216	828		34.9216	791		34.9216	664		34.9216	540
34.9421	796		34.9421	905		34.9421	878		34.938	339		34.9421	829		34.9421	789		34.9421	636		34.9421	511
34.9625	823		34.9625	951		34.9625	883		34.9585	356		34.9625	836		34.9625	777		34.9625	652		34.9625	532
34.983	787		34.983	965		34.983	912		34.9789	363		34.983	876		34.983	780		34.983	667		34.983	551
35.0034	763		35.0034	971		35.0034	878		34.9994	319		35.0034	812		35.0034	777		35.0034	598		35.0034	526
35.0239	728		35.0239	978		35.0239	861		35.0198	373		35.0239	769		35.0239	846		35.0239	682		35.0239	553
35.0443	751		35.0443	997		35.0443	883		35.0403	323		35.0443	833		35.0443	774		35.0443	669		35.0443	519
35.0648	821		35.0648	947		35.0648	857		35.0607	357		35.0648	823		35.0648	808		35.0648	687		35.0648	542
35.0852	759		35.0852	934		35.0852	858		35.0812	354		35.0852	794		35.0852	792		35.0852	639		35.0852	527
35.1057	755		35.1057	1009		35.1057	899		35.1016	359		35.1057	784		35.1057	826		35.1057	708		35.1057	532
35.1261	769		35.1261	933		35.1261	869		35.1221	363		35.1261	872		35.1261	808		35.1261	674		35.1261	558
35.1466	787		35.1466	958		35.1466	909		35.1425	322		35.1466	783		35.1466	876		35.1466	637		35.1466	530
35.167	835		35.167	970		35.167	845		35.163	367		35.167	847		35.167	803		35.167	659		35.167	498
35.1875	814		35.1875	969		35.1875	907		35.1834	310		35.1875	803		35.1875	874		35.1875	630		35.1875	516
35.2079	805		35.2079	966		35.2079	932		35.2039	301		35.2079	787		35.2079	825		35.2079	640		35.2079	504
35.2284	806		35.2284	941		35.2284	872		35.2243	321		35.2284	875		35.2284	807		35.2284	626		35.2284	552
35.2488	795		35.2488	955		35.2488	896		35.2448	331		35.2488	827		35.2488	824		35.2488	660		35.2488	529
35.2693	787		35.2693	898		35.2693	849		35.2652	346		35.2693	791		35.2693	773		35.2693	660		35.2693	528
35.2897	746		35.2897	929		35.2897	815		35.2857	325		35.2897	823		35.2897	816		35.2897	612		35.2897	514
35.3102	767		35.3102	911		35.3102	864		35.3061	336		35.3102	827		35.3102	792		35.3102	678		35.3102	544
35.3306	772		35.3306	921		35.3306	850		35.3266	330		35.3306	851		35.3306	818		35.3306	649		35.3306	520
35.3511	731		35.3511	918		35.3511	891		35.347	334		35.3511	843		35.3511	810		35.3511	636		35.3511	498
35.3715	772		35.3715	933		35.3715	883		35.3675	326		35.3715	753		35.3715	815		35.3715	617		35.3715	559
35.392	724		35.392	891		35.392	930		35.3879	340		35.392	827		35.392	860		35.392	641		35.392	518
35.4124	740		35.4124	939		35.4124	821		35.4084	329		35.4124	813		35.4124	796		35.4124	600		35.4124	501
35.4329	717		35.4329	877		35.4329	838		35.4288	335		35.4329	824		35.4329	752		35.4329	607		35.4329	496
35.4533	752		35.4533	892		35.4533	835		35.4493	330		35.4533	734		35.4533	801		35.4533	629		35.4533	484
35.4738	709		35.4738	905		35.4738	842		35.4697	362		35.4738	793		35.4738	783		35.4738	617		35.4738	505
35.4942	690		35.4942	976		35.4942	850		35.4902	309		35.4942	826		35.4942	818		35.4942	640		35.4942	527
35.5147	769		35.5147	951		35.5147	860		35.5106	323		35.5147	782		35.5147	794		35.5147	625		35.5147	539
35.5351	732		35.5351	924		35.5351	853		35.5311	313		35.5351	805		35.5351	786		35.5351	624		35.5351	482
35.5556	721		35.5556	922		35.5556	845		35.5515	325		35.5556	763		35.5556	843		35.5556	619		35.5556	488
35.576	732		35.576	870		35.576	854		35.572	363		35.576	797		35.576	760		35.576	622		35.576	521
35.5965	718		35.5965	896		35.5965	829		35.5924	363		35.5965	766		35.5965	785		35.5965	637		35.5965	488
35.6169	728		35.6169	920		35.6169	893		35.6129	347		35.6169	798		35.6169	766		35.6169	640		35.6169	517
35.6374	781		35.6374	1030		35.6374	796		35.6333	327		35.6374	816		35.6374	776		35.6374	669		35.6374	512
35.6578	727		35.6578	916		35.6578	863		35.6538	359		35.6578	794		35.6578	842		35.6578	622		35.6578	536
35.6782	740		35.6782	903		35.6782	884		35.6742	352		35.6782	786		35.6782	764		35.6782	649		35.6782	494
35.6987	735		35.6987	960		35.6987	880		35.6947	328		35.6987	791		35.6987	759		35.6987	636		35.6987	516
35.7191	745		35.7191	990		35.7191	866		35.7151	308		35.7191	784		35.7191	818		35.7191	641		35.7191	514
35.7396	784		35.7396	901		35.7396	866		35.7356	360		35.7396	809		35.7396	771		35.7396	655		35.7396	481
35.76	769		35.76	908		35.76	879		35.756	332		35.76	816		35.76	762		35.76	607		35.76	514
35.7805	816		35.7805	979		35.7805	934		35.7765	372		35.7805	809		35.7805	824		35.7805	669		35.7805	505
35.8009	751		35.8009	957		35.8009	885		35.7969	329		35.8009	839		35.8009	781		35.8009	643		35.8009	550
35.8214	741		35.8214	934		35.8214	904		35.8174	347		35.8214	829		35.8214	805		35.8214	678		35.8214	517
35.8418	765		35.8418	922		35.8418	885		35.8378	345		35.8418	794		35.8418	819		35.8418	630		35.8418	510
35.8623	781		35.8623	933		35.8623	871		35.8583	360		35.8623	808		35.8623	794		35.8623	637		35.8623	552
35.8827	804		35.8827	923		35.8827	836		35.8787	366		35.8827	806		35.8827	772		35.8827	637		35.8827	504
35.9032	790		35.9032	856		35.9032	895		35.8992	385		35.9032	850		35.9032	798		35.9032	611		35.9032	498
35.9236	828		35.9236	947		35.9236	879		35.9196	359		35.9236	787		35.9236	775		35.9236	658		35.9236	518
35.9441	785		35.9441	949		35.9441	921		35.94	350		35.9441	860		35.9441	851		35.9441	653		35.9441	546
35.9645	821		35.9645	926		35.9645	889		35.9605	327		35.9645	860		35.9645	780		35.9645	653		35.9645	557
35.985	726		35.985	955		35.985	837		35.9809	355		35.985	857		35.985	841		35.985	641		35.985	554
36.0054	824		36.0054	956		36.0054	927		36.0014	382		36.0054	865		36.0054	777		36.0054	679		36.0054	609
36.0259	708		36.0259	953		36.0259	973		36.0218	379		36.0259	841		36.0259	810		36.0259	638		36.0259	573
36.0463	777		36.0463	995		36.0463	852		36.0423	332		36.0463	803		36.0463	808		36.0463	656		36.0463	530
36.0668	803		36.0668	971		36.0668	911		36.0627	331		36.0668	823		36.0668	876		36.0668	641		36.0668	612
36.0872	828		36.0872	993		36.0872	904		36.0832	340		36.0872	891		36.0872	833		36.0872	709		36.0872	528
36.1077	761		36.1077	1000		36.1077	907		36.1036	375		36.1077	830		36.1077	865		36.1077	707		36.1077	551
36.1281	797		36.1281	957		36.1281	887		36.1241	336		36.1281	820		36.1281	834		36.1281	640		36.1281	508
36.1486	832		36.1486	998		36.1486	938		36.1445	354		36.1486	909		36.1486	779		36.1486	636		36.1486	535
36.169	812		36.169	967		36.169	921		36.165	336		36.169	827		36.169	855		36.169	645		36.169	537
36.1895	800		36.1895	983		36.1895	887		36.1854	342		36.1895	815		36.1895	871		36.1895	642		36.1895	551
36.2099	827		36.2099	956		36.2099	957		36.2059	323		36.2099	871		36.2099	813		36.2099	711		36.2099	588
36.2304	815		36.2304	1066		36.2304	959		36.2263	327		36.2304	844		36.2304	863		36.2304	676		36.2304	529
36.2508	818		36.2508	1057		36.2508	889		36.2468	314		36.2508	840		36.2508	869		36.2508	676		36.2508	592
36.2713	808		36.2713	1078		36.2713	939		36.2672	331		36.2713	835		36.2713	792		36.2713	656		36.2713	603
36.2917	810		36.2917	1071		36.2917	902		36.2877	349		36.2917	888		36.2917	861		36.2917	719		36.2917	581
36.3122	848		36.3122	1123		36.3122	1000		36.3081	312		36.3122	804		36.3122	860		36.3122	726		36.3122	577
36.3326	835		36.3326	1106		36.3326	905		36.3286	326		36.3326	833		36.3326	831		36.3326	702		36.3326	561
36.3531	806		36.3531	1038		36.3531	958		36.349	357		36.3531	897		36.3531	861		36.3531	724		36.3531	520
36.3735	833		36.3735	1138		36.3735	950		36.3695	361		36.3735	891		36.3735	883		36.3735	702		36.3735	566
36.394	853		36.394	1061		36.394	926		36.3899	323		36.394	896		36.394	860		36.394	701		36.394	657
36.4144	868		36.4144	1182		36.4144	1016		36.4104	344		36.4144	948		36.4144	905		36.4144	710		36.4144	593
36.4349	842		36.4349	1116		36.4349	943		36.4308	346		36.4349	899		36.4349	982		36.4349	720		36.4349	571
36.4553	922		36.4553	1169		36.4553	1014		36.4513	324		36.4553	880		36.4553	938		36.4553	754		36.4553	607
36.4758	806		36.4758	1214		36.4758	955		36.4717	330		36.4758	892		36.4758	927		36.4758	651		36.4758	582
36.4962	865		36.4962	1206		36.4962	983		36.4922	338		36.4962	814		36.4962	957		36.4962	760		36.4962	599
36.5167	825		36.5167	1187		36.5167	1017		36.5126	351		36.5167	913		36.5167	933		36.5167	770		36.5167	568
36.5371	867		36.5371	1132		36.5371	992		36.5331	350		36.5371	899		36.5371	917		36.5371	745		36.5371	599
36.5576	845		36.5576	1166		36.5576	945		36.5535	407		36.5576	888		36.5576	944		36.5576	787		36.5576	657
36.578	885		36.578	1176		36.578	1007		36.574	386		36.578	865		36.578	934		36.578	761		36.578	623
36.5985	891		36.5985	1168		36.5985	971		36.5944	385		36.5985	870		36.5985	1002		36.5985	771		36.5985	581
36.6189	917		36.6189	1173		36.6189	956		36.6149	350		36.6189	848		36.6189	993		36.6189	735		36.6189	609
36.6394	882		36.6394	1084		36.6394	1013		36.6353	369		36.6394	860		36.6394	986		36.6394	819		36.6394	587
36.6598	944		36.6598	1089		36.6598	996		36.6558	391		36.6598	907		36.6598	1002		36.6598	760		36.6598	578
36.6803	946		36.6803	1041		36.6803	971		36.6762	386		36.6803	863		36.6803	973		36.6803	800		36.6803	545
36.7007	960		36.7007	1039		36.7007	937		36.6967	386		36.7007	899		36.7007	955		36.7007	713		36.7007	565
36.7212	952		36.7212	1028		36.7212	971		36.7171	399		36.7212	800		36.7212	939		36.7212	737		36.7212	568
36.7416	989		36.7416	1042		36.7416	991		36.7376	377		36.7416	878		36.7416	944		36.7416	704		36.7416	584
36.7621	964		36.7621	1028		36.7621	979		36.758	407		36.7621	880		36.7621	864		36.7621	756		36.7621	591
36.7825	988		36.7825	1002		36.7825	1024		36.7785	428		36.7825	863		36.7825	946		36.7825	677		36.7825	596
36.803	930		36.803	1061		36.803	938		36.7989	371		36.803	849		36.803	913		36.803	768		36.803	565
36.8234	918		36.8234	975		36.8234	980		36.8194	389		36.8234	876		36.8234	893		36.8234	772		36.8234	592
36.8439	957		36.8439	943		36.8439	916		36.8398	363		36.8439	809		36.8439	949		36.8439	661		36.8439	584
36.8643	951		36.8643	1027		36.8643	937		36.8603	418		36.8643	886		36.8643	837		36.8643	688		36.8643	568
36.8848	894		36.8848	963		36.8848	958		36.8807	379		36.8848	824		36.8848	841		36.8848	729		36.8848	579
36.9052	893		36.9052	1000		36.9052	900		36.9012	391		36.9052	811		36.9052	897		36.9052	696		36.9052	577
36.9257	875		36.9257	1003		36.9257	890		36.9216	393		36.9257	824		36.9257	829		36.9257	673		36.9257	599
36.9461	874		36.9461	965		36.9461	972		36.9421	399		36.9461	805		36.9461	819		36.9461	672		36.9461	511
36.9666	839		36.9666	923		36.9666	903		36.9625	369		36.9666	855		36.9666	860		36.9666	688		36.9666	526
36.987	871		36.987	984		36.987	894		36.983	385		36.987	843		36.987	821		36.987	645		36.987	549
37.0075	753		37.0075	975		37.0075	911		37.0034	400		37.0075	905		37.0075	854		37.0075	689		37.0075	554
37.0279	808		37.0279	920		37.0279	872		37.0239	362		37.0279	855		37.0279	819		37.0279	653		37.0279	549
37.0484	775		37.0484	958		37.0484	877		37.0443	363		37.0484	786		37.0484	813		37.0484	654		37.0484	575
37.0688	826		37.0688	954		37.0688	882		37.0648	369		37.0688	858		37.0688	837		37.0688	690		37.0688	564
37.0893	763		37.0893	928		37.0893	863		37.0852	376		37.0893	836		37.0893	835		37.0893	649		37.0893	502
37.1097	810		37.1097	967		37.1097	916		37.1057	354		37.1097	805		37.1097	856		37.1097	630		37.1097	517
37.1302	802		37.1302	954		37.1302	829		37.1261	397		37.1302	859		37.1302	804		37.1302	658		37.1302	514
37.1506	819		37.1506	948		37.1506	818		37.1466	351		37.1506	816		37.1506	812		37.1506	646		37.1506	524
37.1711	714		37.1711	962		37.1711	912		37.167	368		37.1711	866		37.1711	812		37.1711	628		37.1711	470
37.1915	776		37.1915	964		37.1915	857		37.1875	330		37.1915	777		37.1915	781		37.1915	646		37.1915	574
37.212	773		37.212	899		37.212	877		37.2079	324		37.212	803		37.212	843		37.212	597		37.212	481
37.2324	732		37.2324	918		37.2324	865		37.2284	379		37.2324	776		37.2324	833		37.2324	666		37.2324	498
37.2529	745		37.2529	971		37.2529	849		37.2488	349		37.2529	837		37.2529	822		37.2529	707		37.2529	530
37.2733	763		37.2733	850		37.2733	824		37.2693	367		37.2733	779		37.2733	815		37.2733	704		37.2733	563
37.2938	767		37.2938	891		37.2938	887		37.2897	352		37.2938	807		37.2938	827		37.2938	656		37.2938	541
37.3142	784		37.3142	922		37.3142	864		37.3102	367		37.3142	787		37.3142	838		37.3142	673		37.3142	614
37.3347	772		37.3347	914		37.3347	886		37.3306	352		37.3347	771		37.3347	725		37.3347	659		37.3347	550
37.3551	740		37.3551	884		37.3551	889		37.3511	384		37.3551	812		37.3551	804		37.3551	664		37.3551	497
37.3755	730		37.3755	898		37.3755	860		37.3715	376		37.3755	771		37.3755	865		37.3755	661		37.3755	543
37.396	729		37.396	855		37.396	819		37.392	297		37.396	771		37.396	821		37.396	713		37.396	536
37.4164	796		37.4164	865		37.4164	846		37.4124	361		37.4164	820		37.4164	821		37.4164	628		37.4164	522
37.4369	764		37.4369	880		37.4369	828		37.4329	325		37.4369	778		37.4369	780		37.4369	691		37.4369	546
37.4573	796		37.4573	893		37.4573	845		37.4533	344		37.4573	743		37.4573	782		37.4573	608		37.4573	512
37.4778	796		37.4778	862		37.4778	878		37.4738	367		37.4778	783		37.4778	774		37.4778	625		37.4778	500
37.4982	781		37.4982	869		37.4982	854		37.4942	311		37.4982	811		37.4982	780		37.4982	642		37.4982	548
37.5187	767		37.5187	891		37.5187	865		37.5147	334		37.5187	783		37.5187	759		37.5187	671		37.5187	567
37.5391	764		37.5391	879		37.5391	906		37.5351	362		37.5391	819		37.5391	765		37.5391	598		37.5391	541
37.5596	743		37.5596	845		37.5596	862		37.5556	361		37.5596	768		37.5596	752		37.5596	624		37.5596	545
37.58	751		37.58	901		37.58	797		37.576	320		37.58	777		37.58	737		37.58	629		37.58	535
37.6005	781		37.6005	848		37.6005	851		37.5965	356		37.6005	737		37.6005	769		37.6005	656		37.6005	552
37.6209	764		37.6209	865		37.6209	800		37.6169	333		37.6209	775		37.6209	755		37.6209	616		37.6209	534
37.6414	754		37.6414	799		37.6414	790		37.6374	322		37.6414	800		37.6414	739		37.6414	643		37.6414	524
37.6618	743		37.6618	807		37.6618	802		37.6578	358		37.6618	758		37.6618	806		37.6618	635		37.6618	541
37.6823	779		37.6823	896		37.6823	836		37.6782	327		37.6823	760		37.6823	773		37.6823	684		37.6823	535
37.7027	715		37.7027	885		37.7027	827		37.6987	368		37.7027	766		37.7027	669		37.7027	621		37.7027	498
37.7232	729		37.7232	781		37.7232	793		37.7191	313		37.7232	757		37.7232	793		37.7232	595		37.7232	574
37.7436	699		37.7436	871		37.7436	858		37.7396	358		37.7436	751		37.7436	714		37.7436	644		37.7436	505
37.7641	695		37.7641	873		37.7641	812		37.76	374		37.7641	729		37.7641	719		37.7641	624		37.7641	519
37.7845	690		37.7845	834		37.7845	806		37.7805	392		37.7845	739		37.7845	757		37.7845	609		37.7845	495
37.805	745		37.805	793		37.805	856		37.8009	329		37.805	698		37.805	793		37.805	617		37.805	566
37.8254	651		37.8254	784		37.8254	785		37.8214	355		37.8254	782		37.8254	730		37.8254	601		37.8254	519
37.8459	742		37.8459	806		37.8459	735		37.8418	340		37.8459	753		37.8459	732		37.8459	634		37.8459	543
37.8663	695		37.8663	816		37.8663	778		37.8623	320		37.8663	772		37.8663	760		37.8663	619		37.8663	542
37.8868	731		37.8868	785		37.8868	822		37.8827	319		37.8868	725		37.8868	743		37.8868	587		37.8868	522
37.9072	691		37.9072	840		37.9072	757		37.9032	349		37.9072	750		37.9072	729		37.9072	611		37.9072	485
37.9277	716		37.9277	802		37.9277	784		37.9236	327		37.9277	781		37.9277	718		37.9277	590		37.9277	535
37.9481	684		37.9481	847		37.9481	771		37.9441	319		37.9481	770		37.9481	703		37.9481	580		37.9481	536
37.9686	719		37.9686	839		37.9686	761		37.9645	353		37.9686	794		37.9686	742		37.9686	620		37.9686	505
37.989	688		37.989	799		37.989	779		37.985	351		37.989	724		37.989	733		37.989	571		37.989	523
38.0095	656		38.0095	832		38.0095	759		38.0054	330		38.0095	786		38.0095	764		38.0095	585		38.0095	501
38.0299	645		38.0299	824		38.0299	854		38.0259	326		38.0299	823		38.0299	700		38.0299	640		38.0299	492
38.0504	731		38.0504	834		38.0504	777		38.0463	352		38.0504	752		38.0504	766		38.0504	610		38.0504	533
38.0708	681		38.0708	832		38.0708	795		38.0668	327		38.0708	752		38.0708	671		38.0708	589		38.0708	487
38.0913	689		38.0913	784		38.0913	748		38.0872	309		38.0913	757		38.0913	719		38.0913	599		38.0913	533
38.1117	698		38.1117	800		38.1117	790		38.1077	319		38.1117	740		38.1117	724		38.1117	610		38.1117	499
38.1322	670		38.1322	803		38.1322	773		38.1281	337		38.1322	723		38.1322	660		38.1322	633		38.1322	470
38.1526	659		38.1526	823		38.1526	796		38.1486	300		38.1526	701		38.1526	685		38.1526	574		38.1526	482
38.1731	648		38.1731	812		38.1731	786		38.169	320		38.1731	750		38.1731	729		38.1731	559		38.1731	497
38.1935	730		38.1935	855		38.1935	790		38.1895	308		38.1935	721		38.1935	736		38.1935	581		38.1935	515
38.214	647		38.214	820		38.214	758		38.2099	342		38.214	756		38.214	707		38.214	566		38.214	527
38.2344	717		38.2344	853		38.2344	808		38.2304	301		38.2344	746		38.2344	720		38.2344	670		38.2344	453
38.2549	669		38.2549	861		38.2549	779		38.2508	313		38.2549	745		38.2549	729		38.2549	604		38.2549	563
38.2753	696		38.2753	775		38.2753	758		38.2713	331		38.2753	748		38.2753	699		38.2753	624		38.2753	511
38.2958	689		38.2958	860		38.2958	773		38.2917	321		38.2958	756		38.2958	662		38.2958	617		38.2958	519
38.3162	676		38.3162	809		38.3162	750		38.3122	300		38.3162	738		38.3162	644		38.3162	591		38.3162	507
38.3367	718		38.3367	838		38.3367	745		38.3326	313		38.3367	726		38.3367	751		38.3367	589		38.3367	505
38.3571	674		38.3571	861		38.3571	797		38.3531	343		38.3571	764		38.3571	668		38.3571	603		38.3571	541
38.3776	622		38.3776	815		38.3776	824		38.3735	313		38.3776	752		38.3776	736		38.3776	594		38.3776	526
38.398	659		38.398	844		38.398	794		38.394	321		38.398	754		38.398	711		38.398	585		38.398	481
38.4185	693		38.4185	838		38.4185	791		38.4144	329		38.4185	752		38.4185	714		38.4185	607		38.4185	526
38.4389	662		38.4389	809		38.4389	813		38.4349	321		38.4389	727		38.4389	755		38.4389	618		38.4389	502
38.4594	667		38.4594	829		38.4594	818		38.4553	338		38.4594	731		38.4594	727		38.4594	605		38.4594	496
38.4798	752		38.4798	834		38.4798	759		38.4758	338		38.4798	703		38.4798	692		38.4798	631		38.4798	552
38.5003	647		38.5003	845		38.5003	765		38.4962	319		38.5003	785		38.5003	765		38.5003	644		38.5003	504
38.5207	715		38.5207	820		38.5207	808		38.5167	310		38.5207	699		38.5207	703		38.5207	634		38.5207	499
38.5412	676		38.5412	892		38.5412	811		38.5371	295		38.5412	768		38.5412	747		38.5412	639		38.5412	510
38.5616	749		38.5616	881		38.5616	816		38.5576	331		38.5616	768		38.5616	772		38.5616	602		38.5616	494
38.5821	771		38.5821	856		38.5821	794		38.578	348		38.5821	744		38.5821	747		38.5821	597		38.5821	523
38.6025	717		38.6025	850		38.6025	854		38.5985	300		38.6025	760		38.6025	696		38.6025	630		38.6025	521
38.623	654		38.623	835		38.623	768		38.6189	316		38.623	750		38.623	717		38.623	619		38.623	502
38.6434	755		38.6434	836		38.6434	761		38.6394	316		38.6434	793		38.6434	714		38.6434	605		38.6434	558
38.6639	695		38.6639	821		38.6639	729		38.6598	292		38.6639	770		38.6639	678		38.6639	627		38.6639	503
38.6843	674		38.6843	856		38.6843	844		38.6803	339		38.6843	718		38.6843	768		38.6843	621		38.6843	528
38.7048	701		38.7048	853		38.7048	769		38.7007	309		38.7048	738		38.7048	721		38.7048	629		38.7048	516
38.7252	743		38.7252	786		38.7252	801		38.7212	328		38.7252	738		38.7252	704		38.7252	615		38.7252	483
38.7457	677		38.7457	843		38.7457	777		38.7416	323		38.7457	748		38.7457	741		38.7457	624		38.7457	543
38.7661	718		38.7661	828		38.7661	811		38.7621	313		38.7661	749		38.7661	754		38.7661	587		38.7661	548
38.7866	734		38.7866	820		38.7866	770		38.7825	313		38.7866	701		38.7866	729		38.7866	609		38.7866	527
38.807	665		38.807	731		38.807	783		38.803	322		38.807	707		38.807	697		38.807	666		38.807	534
38.8275	680		38.8275	835		38.8275	783		38.8234	273		38.8275	751		38.8275	732		38.8275	543		38.8275	524
38.8479	704		38.8479	798		38.8479	812		38.8439	293		38.8479	716		38.8479	754		38.8479	627		38.8479	537
38.8684	725		38.8684	814		38.8684	780		38.8643	311		38.8684	795		38.8684	688		38.8684	587		38.8684	557
38.8888	668		38.8888	863		38.8888	770		38.8848	290		38.8888	748		38.8888	721		38.8888	613		38.8888	533
38.9093	690		38.9093	849		38.9093	792		38.9052	278		38.9093	746		38.9093	688		38.9093	600		38.9093	495
38.9297	715		38.9297	781		38.9297	807		38.9257	330		38.9297	687		38.9297	701		38.9297	599		38.9297	497
38.9502	676		38.9502	834		38.9502	756		38.9461	325		38.9502	699		38.9502	722		38.9502	587		38.9502	501
38.9706	655		38.9706	830		38.9706	740		38.9666	310		38.9706	704		38.9706	712		38.9706	608		38.9706	522
38.9911	658		38.9911	852		38.9911	746		38.987	295		38.9911	736		38.9911	722		38.9911	599		38.9911	546
39.0115	667		39.0115	856		39.0115	785		39.0075	294		39.0115	706		39.0115	714		39.0115	588		39.0115	548
39.032	664		39.032	819		39.032	783		39.0279	278		39.032	715		39.032	710		39.032	628		39.032	511
39.0524	673		39.0524	849		39.0524	719		39.0484	303		39.0524	724		39.0524	673		39.0524	593		39.0524	519
39.0729	684		39.0729	861		39.0729	741		39.0688	299		39.0729	677		39.0729	754		39.0729	567		39.0729	552
39.0933	690		39.0933	832		39.0933	750		39.0893	309		39.0933	679		39.0933	716		39.0933	582		39.0933	529
39.1137	652		39.1137	875		39.1137	811		39.1097	326		39.1137	734		39.1137	713		39.1137	538		39.1137	513
39.1342	671		39.1342	830		39.1342	745		39.1302	293		39.1342	723		39.1342	724		39.1342	633		39.1342	522
39.1546	653		39.1546	844		39.1546	806		39.1506	335		39.1546	714		39.1546	722		39.1546	615		39.1546	521
39.1751	702		39.1751	881		39.1751	796		39.1711	287		39.1751	726		39.1751	717		39.1751	644		39.1751	485
39.1955	666		39.1955	822		39.1955	877		39.1915	303		39.1955	718		39.1955	703		39.1955	614		39.1955	502
39.216	666		39.216	800		39.216	782		39.212	308		39.216	749		39.216	734		39.216	580		39.216	543
39.2364	647		39.2364	790		39.2364	781		39.2324	294		39.2364	681		39.2364	698		39.2364	660		39.2364	547
39.2569	696		39.2569	814		39.2569	799		39.2529	312		39.2569	729		39.2569	694		39.2569	601		39.2569	536
39.2773	698		39.2773	843		39.2773	779		39.2733	323		39.2773	713		39.2773	784		39.2773	629		39.2773	560
39.2978	727		39.2978	834		39.2978	753		39.2938	286		39.2978	729		39.2978	746		39.2978	647		39.2978	498
39.3182	659		39.3182	781		39.3182	791		39.3142	284		39.3182	716		39.3182	737		39.3182	579		39.3182	553
39.3387	715		39.3387	804		39.3387	798		39.3347	320		39.3387	746		39.3387	720		39.3387	608		39.3387	513
39.3591	638		39.3591	814		39.3591	802		39.3551	307		39.3591	746		39.3591	758		39.3591	593		39.3591	523
39.3796	666		39.3796	832		39.3796	774		39.3755	303		39.3796	693		39.3796	743		39.3796	600		39.3796	544
39.4	673		39.4	820		39.4	714		39.396	303		39.4	720		39.4	745		39.4	637		39.4	565
39.4205	675		39.4205	752		39.4205	775		39.4164	306		39.4205	749		39.4205	703		39.4205	605		39.4205	531
39.4409	644		39.4409	831		39.4409	820		39.4369	305		39.4409	762		39.4409	780		39.4409	611		39.4409	547
39.4614	682		39.4614	791		39.4614	809		39.4573	334		39.4614	667		39.4614	746		39.4614	655		39.4614	533
39.4818	731		39.4818	827		39.4818	769		39.4778	336		39.4818	702		39.4818	766		39.4818	642		39.4818	547
39.5023	705		39.5023	803		39.5023	820		39.4982	302		39.5023	696		39.5023	691		39.5023	589		39.5023	552
39.5227	700		39.5227	816		39.5227	742		39.5187	332		39.5227	706		39.5227	729		39.5227	604		39.5227	520
39.5432	707		39.5432	849		39.5432	825		39.5391	319		39.5432	799		39.5432	736		39.5432	661		39.5432	537
39.5636	691		39.5636	850		39.5636	849		39.5596	336		39.5636	703		39.5636	727		39.5636	639		39.5636	507
39.5841	702		39.5841	812		39.5841	808		39.58	345		39.5841	711		39.5841	715		39.5841	595		39.5841	487
39.6045	713		39.6045	767		39.6045	796		39.6005	310		39.6045	698		39.6045	717		39.6045	633		39.6045	572
39.625	738		39.625	814		39.625	763		39.6209	332		39.625	706		39.625	742		39.625	651		39.625	542
39.6454	729		39.6454	849		39.6454	764		39.6414	303		39.6454	699		39.6454	740		39.6454	623		39.6454	533
39.6659	722		39.6659	854		39.6659	776		39.6618	346		39.6659	725		39.6659	749		39.6659	655		39.6659	550
39.6863	679		39.6863	794		39.6863	798		39.6823	320		39.6863	719		39.6863	711		39.6863	648		39.6863	531
39.7068	646		39.7068	809		39.7068	821		39.7027	338		39.7068	675		39.7068	754		39.7068	651		39.7068	535
39.7272	722		39.7272	798		39.7272	800		39.7232	290		39.7272	757		39.7272	717		39.7272	594		39.7272	511
39.7477	696		39.7477	806		39.7477	781		39.7436	313		39.7477	740		39.7477	708		39.7477	605		39.7477	537
39.7681	715		39.7681	782		39.7681	796		39.7641	331		39.7681	680		39.7681	701		39.7681	596		39.7681	542
39.7886	689		39.7886	800		39.7886	830		39.7845	352		39.7886	686		39.7886	689		39.7886	602		39.7886	501
39.809	688		39.809	857		39.809	775		39.805	283		39.809	790		39.809	791		39.809	615		39.809	570
39.8295	701		39.8295	798		39.8295	786		39.8254	292		39.8295	707		39.8295	700		39.8295	639		39.8295	552
39.8499	678		39.8499	822		39.8499	806		39.8459	321		39.8499	716		39.8499	673		39.8499	579		39.8499	506
39.8704	718		39.8704	852		39.8704	826		39.8663	335		39.8704	713		39.8704	719		39.8704	620		39.8704	533
39.8908	687		39.8908	801		39.8908	809		39.8868	356		39.8908	768		39.8908	697		39.8908	604		39.8908	464
39.9113	684		39.9113	838		39.9113	821		39.9072	342		39.9113	804		39.9113	735		39.9113	623		39.9113	494
39.9317	712		39.9317	808		39.9317	782		39.9277	317		39.9317	739		39.9317	706		39.9317	598		39.9317	521
39.9522	681		39.9522	768		39.9522	735		39.9481	343		39.9522	739		39.9522	707		39.9522	593		39.9522	486
39.9726	673		39.9726	870		39.9726	768		39.9686	363		39.9726	701		39.9726	705		39.9726	595		39.9726	516
39.9931	721		39.9931	795		39.9931	805		39.989	351		39.9931	723		39.9931	686		39.9931	594		39.9931	523
40.0135	728		40.0135	829		40.0135	798		40.0095	346		40.0135	723		40.0135	732		40.0135	611		40.0135	529
40.034	710		40.034	831		40.034	768		40.0299	344		40.034	720		40.034	741		40.034	626		40.034	481
40.0544	676		40.0544	817		40.0544	750		40.0504	322		40.0544	747		40.0544	698		40.0544	591		40.0544	496
40.0749	676		40.0749	824		40.0749	803		40.0708	335		40.0749	795		40.0749	720		40.0749	609		40.0749	522
40.0953	660		40.0953	843		40.0953	750		40.0913	328		40.0953	748		40.0953	735		40.0953	591		40.0953	514
40.1158	664		40.1158	927		40.1158	738		40.1117	343		40.1158	710		40.1158	713		40.1158	600		40.1158	487
40.1362	672		40.1362	865		40.1362	783		40.1322	326		40.1362	741		40.1362	688		40.1362	595		40.1362	460
40.1567	670		40.1567	834		40.1567	784		40.1526	318		40.1567	728		40.1567	780		40.1567	610		40.1567	497
40.1771	726		40.1771	863		40.1771	766		40.1731	304		40.1771	743		40.1771	687		40.1771	624		40.1771	489
40.1976	667		40.1976	801		40.1976	761		40.1935	303		40.1976	722		40.1976	697		40.1976	615		40.1976	491
40.218	688		40.218	831		40.218	811		40.214	306		40.218	708		40.218	700		40.218	674		40.218	479
40.2385	682		40.2385	869		40.2385	821		40.2344	308		40.2385	747		40.2385	769		40.2385	624		40.2385	497
40.2589	722		40.2589	877		40.2589	790		40.2549	311		40.2589	788		40.2589	713		40.2589	634		40.2589	486
40.2794	693		40.2794	833		40.2794	767		40.2753	297		40.2794	767		40.2794	758		40.2794	612		40.2794	520
40.2998	647		40.2998	800		40.2998	731		40.2958	308		40.2998	734		40.2998	745		40.2998	610		40.2998	507
40.3203	715		40.3203	832		40.3203	805		40.3162	296		40.3203	740		40.3203	702		40.3203	556		40.3203	510
40.3407	643		40.3407	754		40.3407	807		40.3367	287		40.3407	758		40.3407	712		40.3407	608		40.3407	476
40.3612	687		40.3612	804		40.3612	779		40.3571	292		40.3612	716		40.3612	709		40.3612	604		40.3612	577
40.3816	694		40.3816	799		40.3816	801		40.3776	312		40.3816	734		40.3816	733		40.3816	576		40.3816	505
40.4021	700		40.4021	800		40.4021	843		40.398	297		40.4021	739		40.4021	729		40.4021	568		40.4021	499
40.4225	695		40.4225	801		40.4225	817		40.4185	320		40.4225	727		40.4225	728		40.4225	617		40.4225	524
40.443	668		40.443	802		40.443	719		40.4389	323		40.443	751		40.443	704		40.443	630		40.443	562
40.4634	689		40.4634	803		40.4634	760		40.4594	326		40.4634	722		40.4634	679		40.4634	544		40.4634	516
40.4839	681		40.4839	768		40.4839	738		40.4798	294		40.4839	725		40.4839	689		40.4839	588		40.4839	563
40.5043	669		40.5043	825		40.5043	793		40.5003	297		40.5043	732		40.5043	694		40.5043	598		40.5043	531
40.5248	704		40.5248	764		40.5248	798		40.5207	309		40.5248	708		40.5248	709		40.5248	561		40.5248	535
40.5452	667		40.5452	789		40.5452	754		40.5412	301		40.5452	726		40.5452	706		40.5452	612		40.5452	528
40.5657	640		40.5657	840		40.5657	774		40.5616	305		40.5657	720		40.5657	695		40.5657	563		40.5657	491
40.5861	602		40.5861	799		40.5861	710		40.5821	276		40.5861	713		40.5861	705		40.5861	600		40.5861	529
40.6066	666		40.6066	836		40.6066	767		40.6025	298		40.6066	692		40.6066	665		40.6066	564		40.6066	507
40.627	687		40.627	803		40.627	750		40.623	275		40.627	708		40.627	667		40.627	604		40.627	526
40.6475	640		40.6475	781		40.6475	775		40.6434	325		40.6475	718		40.6475	673		40.6475	638		40.6475	483
40.6679	707		40.6679	776		40.6679	724		40.6639	283		40.6679	717		40.6679	645		40.6679	565		40.6679	495
40.6884	666		40.6884	789		40.6884	765		40.6843	315		40.6884	709		40.6884	664		40.6884	567		40.6884	521
40.7088	627		40.7088	814		40.7088	757		40.7048	283		40.7088	711		40.7088	701		40.7088	629		40.7088	500
40.7293	666		40.7293	797		40.7293	758		40.7252	293		40.7293	665		40.7293	727		40.7293	611		40.7293	498
40.7497	662		40.7497	807		40.7497	714		40.7457	291		40.7497	676		40.7497	636		40.7497	576		40.7497	472
40.7702	656		40.7702	787		40.7702	691		40.7661	284		40.7702	768		40.7702	646		40.7702	580		40.7702	510
40.7906	615		40.7906	769		40.7906	794		40.7866	291		40.7906	669		40.7906	648		40.7906	616		40.7906	490
40.811	617		40.811	806		40.811	698		40.807	315		40.811	703		40.811	672		40.811	618		40.811	458
40.8315	640		40.8315	776		40.8315	725		40.8275	278		40.8315	733		40.8315	752		40.8315	592		40.8315	495
40.8519	620		40.8519	765		40.8519	753		40.8479	285		40.8519	724		40.8519	667		40.8519	563		40.8519	534
40.8724	606		40.8724	788		40.8724	717		40.8684	284		40.8724	690		40.8724	687		40.8724	589		40.8724	490
40.8928	651		40.8928	759		40.8928	695		40.8888	296		40.8928	694		40.8928	657		40.8928	531		40.8928	554
40.9133	635		40.9133	794		40.9133	711		40.9093	312		40.9133	733		40.9133	693		40.9133	594		40.9133	499
40.9337	633		40.9337	805		40.9337	740		40.9297	258		40.9337	726		40.9337	689		40.9337	615		40.9337	523
40.9542	624		40.9542	778		40.9542	742		40.9502	314		40.9542	695		40.9542	706		40.9542	596		40.9542	452
40.9746	648		40.9746	769		40.9746	751		40.9706	303		40.9746	677		40.9746	727		40.9746	523		40.9746	514
40.9951	651		40.9951	743		40.9951	748		40.9911	309		40.9951	691		40.9951	696		40.9951	572		40.9951	474
41.0155	647		41.0155	807		41.0155	718		41.0115	278		41.0155	730		41.0155	705		41.0155	619		41.0155	483
41.036	611		41.036	781		41.036	746		41.032	272		41.036	697		41.036	690		41.036	553		41.036	515
41.0564	635		41.0564	717		41.0564	721		41.0524	285		41.0564	701		41.0564	717		41.0564	584		41.0564	494
41.0769	636		41.0769	724		41.0769	770		41.0729	283		41.0769	727		41.0769	654		41.0769	570		41.0769	513
41.0973	685		41.0973	802		41.0973	760		41.0933	319		41.0973	710		41.0973	729		41.0973	577		41.0973	460
41.1178	664		41.1178	702		41.1178	782		41.1137	295		41.1178	691		41.1178	664		41.1178	624		41.1178	447
41.1382	628		41.1382	735		41.1382	752		41.1342	286		41.1382	692		41.1382	645		41.1382	542		41.1382	500
41.1587	679		41.1587	764		41.1587	762		41.1546	286		41.1587	742		41.1587	673		41.1587	575		41.1587	504
41.1791	629		41.1791	784		41.1791	792		41.1751	254		41.1791	688		41.1791	713		41.1791	605		41.1791	452
41.1996	672		41.1996	775		41.1996	755		41.1955	296		41.1996	686		41.1996	716		41.1996	593		41.1996	468
41.22	661		41.22	747		41.22	783		41.216	262		41.22	686		41.22	688		41.22	621		41.22	503
41.2405	655		41.2405	742		41.2405	740		41.2364	293		41.2405	690		41.2405	644		41.2405	605		41.2405	514
41.2609	608		41.2609	781		41.2609	760		41.2569	260		41.2609	667		41.2609	704		41.2609	548		41.2609	492
41.2814	686		41.2814	806		41.2814	704		41.2773	307		41.2814	684		41.2814	681		41.2814	629		41.2814	455
41.3018	623		41.3018	771		41.3018	763		41.2978	299		41.3018	686		41.3018	678		41.3018	555		41.3018	518
41.3223	666		41.3223	738		41.3223	776		41.3182	292		41.3223	699		41.3223	643		41.3223	536		41.3223	477
41.3427	674		41.3427	776		41.3427	761		41.3387	316		41.3427	723		41.3427	703		41.3427	537		41.3427	472
41.3632	636		41.3632	805		41.3632	737		41.3591	292		41.3632	731		41.3632	693		41.3632	591		41.3632	499
41.3836	652		41.3836	791		41.3836	735		41.3796	298		41.3836	711		41.3836	665		41.3836	614		41.3836	518
41.4041	631		41.4041	762		41.4041	730		41.4	298		41.4041	713		41.4041	715		41.4041	584		41.4041	480
41.4245	653		41.4245	812		41.4245	704		41.4205	286		41.4245	669		41.4245	739		41.4245	606		41.4245	470
41.445	602		41.445	768		41.445	784		41.4409	274		41.445	666		41.445	710		41.445	561		41.445	449
41.4654	657		41.4654	786		41.4654	717		41.4614	274		41.4654	692		41.4654	688		41.4654	587		41.4654	531
41.4859	652		41.4859	836		41.4859	697		41.4818	325		41.4859	679		41.4859	675		41.4859	550		41.4859	516
41.5063	692		41.5063	744		41.5063	745		41.5023	275		41.5063	716		41.5063	714		41.5063	599		41.5063	485
41.5268	625		41.5268	751		41.5268	764		41.5227	342		41.5268	732		41.5268	690		41.5268	599		41.5268	482
41.5472	690		41.5472	780		41.5472	764		41.5432	294		41.5472	678		41.5472	671		41.5472	533		41.5472	483
41.5677	675		41.5677	738		41.5677	800		41.5636	274		41.5677	666		41.5677	687		41.5677	565		41.5677	486
41.5881	629		41.5881	811		41.5881	778		41.5841	294		41.5881	702		41.5881	658		41.5881	570		41.5881	529
41.6086	658		41.6086	735		41.6086	753		41.6045	278		41.6086	724		41.6086	738		41.6086	633		41.6086	525
41.629	674		41.629	749		41.629	810		41.625	298		41.629	721		41.629	672		41.629	574		41.629	478
41.6495	665		41.6495	746		41.6495	743		41.6454	277		41.6495	683		41.6495	680		41.6495	532		41.6495	471
41.6699	615		41.6699	777		41.6699	737		41.6659	319		41.6699	744		41.6699	699		41.6699	560		41.6699	477
41.6904	658		41.6904	825		41.6904	764		41.6863	299		41.6904	694		41.6904	709		41.6904	562		41.6904	521
41.7108	656		41.7108	794		41.7108	758		41.7068	286		41.7108	692		41.7108	640		41.7108	616		41.7108	432
41.7313	635		41.7313	798		41.7313	729		41.7272	390		41.7313	705		41.7313	683		41.7313	592		41.7313	494
41.7517	658		41.7517	780		41.7517	743		41.7477	300		41.7517	684		41.7517	631		41.7517	535		41.7517	478
41.7722	642		41.7722	743		41.7722	752		41.7681	310		41.7722	709		41.7722	659		41.7722	584		41.7722	530
41.7926	646		41.7926	748		41.7926	749		41.7886	319		41.7926	714		41.7926	673		41.7926	563		41.7926	510
41.8131	624		41.8131	746		41.8131	725		41.809	308		41.8131	736		41.8131	745		41.8131	554		41.8131	495
41.8335	618		41.8335	817		41.8335	723		41.8295	296		41.8335	702		41.8335	692		41.8335	555		41.8335	538
41.854	652		41.854	789		41.854	729		41.8499	300		41.854	634		41.854	664		41.854	649		41.854	498
41.8744	649		41.8744	809		41.8744	755		41.8704	290		41.8744	708		41.8744	708		41.8744	586		41.8744	498
41.8949	687		41.8949	811		41.8949	750		41.8908	309		41.8949	711		41.8949	678		41.8949	574		41.8949	509
41.9153	637		41.9153	815		41.9153	817		41.9113	310		41.9153	693		41.9153	654		41.9153	608		41.9153	479
41.9358	700		41.9358	791		41.9358	766		41.9317	284		41.9358	704		41.9358	673		41.9358	601		41.9358	524
41.9562	621		41.9562	810		41.9562	753		41.9522	298		41.9562	726		41.9562	701		41.9562	592		41.9562	514
41.9767	673		41.9767	786		41.9767	777		41.9726	274		41.9767	689		41.9767	694		41.9767	620		41.9767	520
41.9971	636		41.9971	783		41.9971	754		41.9931	286		41.9971	703		41.9971	701		41.9971	636		41.9971	484
42.0176	644		42.0176	801		42.0176	803		42.0135	303		42.0176	734		42.0176	660		42.0176	628		42.0176	488
42.038	669		42.038	787		42.038	732		42.034	308		42.038	731		42.038	677		42.038	608		42.038	491
42.0585	646		42.0585	817		42.0585	728		42.0544	295		42.0585	718		42.0585	730		42.0585	618		42.0585	552
42.0789	634		42.0789	818		42.0789	777		42.0749	268		42.0789	741		42.0789	712		42.0789	573		42.0789	501
42.0994	649		42.0994	800		42.0994	769		42.0953	316		42.0994	718		42.0994	631		42.0994	589		42.0994	495
42.1198	643		42.1198	749		42.1198	777		42.1158	307		42.1198	688		42.1198	690		42.1198	612		42.1198	505
42.1403	631		42.1403	805		42.1403	773		42.1362	285		42.1403	738		42.1403	675		42.1403	562		42.1403	525
42.1607	650		42.1607	786		42.1607	775		42.1567	288		42.1607	682		42.1607	680		42.1607	620		42.1607	506
42.1812	601		42.1812	791		42.1812	780		42.1771	300		42.1812	714		42.1812	702		42.1812	615		42.1812	475
42.2016	663		42.2016	793		42.2016	765		42.1976	342		42.2016	718		42.2016	640		42.2016	557		42.2016	504
42.2221	605		42.2221	783		42.2221	741		42.218	304		42.2221	696		42.2221	690		42.2221	570		42.2221	501
42.2425	599		42.2425	786		42.2425	721		42.2385	298		42.2425	655		42.2425	622		42.2425	588		42.2425	485
42.263	673		42.263	765		42.263	732		42.2589	289		42.263	727		42.263	661		42.263	598		42.263	492
42.2834	664		42.2834	775		42.2834	764		42.2794	281		42.2834	709		42.2834	647		42.2834	613		42.2834	451
42.3039	610		42.3039	794		42.3039	727		42.2998	314		42.3039	680		42.3039	682		42.3039	614		42.3039	539
42.3243	724		42.3243	795		42.3243	784		42.3203	322		42.3243	717		42.3243	622		42.3243	635		42.3243	503
42.3448	635		42.3448	763		42.3448	731		42.3407	296		42.3448	765		42.3448	661		42.3448	599		42.3448	461
42.3652	646		42.3652	774		42.3652	781		42.3612	324		42.3652	675		42.3652	699		42.3652	568		42.3652	463
42.3857	638		42.3857	788		42.3857	737		42.3816	343		42.3857	709		42.3857	684		42.3857	582		42.3857	504
42.4061	655		42.4061	774		42.4061	778		42.4021	272		42.4061	711		42.4061	667		42.4061	608		42.4061	465
42.4266	607		42.4266	756		42.4266	722		42.4225	294		42.4266	713		42.4266	696		42.4266	592		42.4266	489
42.447	666		42.447	807		42.447	727		42.443	309		42.447	714		42.447	648		42.447	559		42.447	506
42.4675	630		42.4675	772		42.4675	747		42.4634	299		42.4675	737		42.4675	662		42.4675	545		42.4675	476
42.4879	644		42.4879	813		42.4879	744		42.4839	286		42.4879	728		42.4879	743		42.4879	615		42.4879	481
42.5084	666		42.5084	778		42.5084	684		42.5043	300		42.5084	753		42.5084	698		42.5084	585		42.5084	486
42.5288	632		42.5288	800		42.5288	728		42.5248	312		42.5288	672		42.5288	698		42.5288	595		42.5288	494
42.5492	632		42.5492	772		42.5492	718		42.5452	296		42.5492	725		42.5492	694		42.5492	575		42.5492	493
42.5697	647		42.5697	758		42.5697	759		42.5657	308		42.5697	692		42.5697	684		42.5697	602		42.5697	502
42.5901	676		42.5901	798		42.5901	722		42.5861	282		42.5901	678		42.5901	720		42.5901	614		42.5901	519
42.6106	697		42.6106	726		42.6106	756		42.6066	300		42.6106	712		42.6106	673		42.6106	587		42.6106	488
42.631	646		42.631	766		42.631	715		42.627	312		42.631	689		42.631	677		42.631	572		42.631	465
42.6515	643		42.6515	788		42.6515	741		42.6475	316		42.6515	716		42.6515	679		42.6515	598		42.6515	468
42.6719	643		42.6719	792		42.6719	720		42.6679	302		42.6719	714		42.6719	654		42.6719	608		42.6719	497
42.6924	658		42.6924	682		42.6924	768		42.6884	317		42.6924	693		42.6924	704		42.6924	574		42.6924	493
42.7128	648		42.7128	747		42.7128	722		42.7088	303		42.7128	746		42.7128	669		42.7128	610		42.7128	524
42.7333	636		42.7333	764		42.7333	738		42.7293	295		42.7333	674		42.7333	689		42.7333	594		42.7333	493
42.7537	660		42.7537	773		42.7537	714		42.7497	352		42.7537	748		42.7537	683		42.7537	600		42.7537	473
42.7742	675		42.7742	778		42.7742	762		42.7702	286		42.7742	693		42.7742	695		42.7742	581		42.7742	489
42.7946	607		42.7946	756		42.7946	717		42.7906	314		42.7946	672		42.7946	706		42.7946	554		42.7946	468
42.8151	653		42.8151	772		42.8151	731		42.811	302		42.8151	619		42.8151	648		42.8151	554		42.8151	472
42.8355	633		42.8355	812		42.8355	694		42.8315	303		42.8355	680		42.8355	681		42.8355	568		42.8355	511
42.856	641		42.856	799		42.856	746		42.8519	307		42.856	693		42.856	663		42.856	590		42.856	469
42.8764	642		42.8764	764		42.8764	735		42.8724	318		42.8764	679		42.8764	656		42.8764	627		42.8764	521
42.8969	637		42.8969	779		42.8969	717		42.8928	284		42.8969	742		42.8969	669		42.8969	591		42.8969	493
42.9173	636		42.9173	783		42.9173	734		42.9133	275		42.9173	674		42.9173	665		42.9173	542		42.9173	520
42.9378	711		42.9378	824		42.9378	747		42.9337	279		42.9378	735		42.9378	711		42.9378	562		42.9378	502
42.9582	659		42.9582	769		42.9582	694		42.9542	297		42.9582	740		42.9582	706		42.9582	600		42.9582	490
42.9787	661		42.9787	792		42.9787	783		42.9746	313		42.9787	699		42.9787	661		42.9787	605		42.9787	497
42.9991	670		42.9991	761		42.9991	767		42.9951	299		42.9991	706		42.9991	706		42.9991	605		42.9991	520
43.0196	654		43.0196	770		43.0196	758		43.0155	275		43.0196	695		43.0196	647		43.0196	575		43.0196	540
43.04	660		43.04	767		43.04	734		43.036	307		43.04	712		43.04	675		43.04	596		43.04	462
43.0605	686		43.0605	810		43.0605	732		43.0564	258		43.0605	698		43.0605	675		43.0605	610		43.0605	499
43.0809	666		43.0809	802		43.0809	755		43.0769	306		43.0809	694		43.0809	674		43.0809	551		43.0809	475
43.1014	634		43.1014	842		43.1014	752		43.0973	298		43.1014	676		43.1014	683		43.1014	601		43.1014	495
43.1218	622		43.1218	821		43.1218	775		43.1178	339		43.1218	739		43.1218	665		43.1218	620		43.1218	538
43.1423	666		43.1423	784		43.1423	737		43.1382	295		43.1423	687		43.1423	675		43.1423	564		43.1423	462
43.1627	647		43.1627	802		43.1627	784		43.1587	304		43.1627	743		43.1627	691		43.1627	561		43.1627	521
43.1832	673		43.1832	813		43.1832	761		43.1791	325		43.1832	702		43.1832	691		43.1832	636		43.1832	515
43.2036	646		43.2036	803		43.2036	787		43.1996	330		43.2036	720		43.2036	688		43.2036	621		43.2036	504
43.2241	612		43.2241	842		43.2241	756		43.22	297		43.2241	686		43.2241	704		43.2241	643		43.2241	448
43.2445	611		43.2445	815		43.2445	751		43.2405	326		43.2445	721		43.2445	692		43.2445	616		43.2445	495
43.265	633		43.265	795		43.265	773		43.2609	286		43.265	689		43.265	688		43.265	642		43.265	540
43.2854	689		43.2854	831		43.2854	792		43.2814	322		43.2854	683		43.2854	701		43.2854	598		43.2854	455
43.3059	676		43.3059	855		43.3059	741		43.3018	326		43.3059	680		43.3059	688		43.3059	626		43.3059	501
43.3263	688		43.3263	812		43.3263	750		43.3223	305		43.3263	710		43.3263	674		43.3263	603		43.3263	462
43.3468	650		43.3468	855		43.3468	771		43.3427	318		43.3468	703		43.3468	673		43.3468	579		43.3468	470
43.3672	688		43.3672	815		43.3672	744		43.3632	309		43.3672	725		43.3672	705		43.3672	603		43.3672	525
43.3877	630		43.3877	790		43.3877	719		43.3836	298		43.3877	713		43.3877	691		43.3877	586		43.3877	467
43.4081	691		43.4081	871		43.4081	672		43.4041	257		43.4081	696		43.4081	681		43.4081	590		43.4081	479
43.4286	643		43.4286	828		43.4286	770		43.4245	320		43.4286	768		43.4286	679		43.4286	645		43.4286	490
43.449	646		43.449	805		43.449	766		43.445	275		43.449	724		43.449	693		43.449	636		43.449	511
43.4695	678		43.4695	854		43.4695	760		43.4654	284		43.4695	709		43.4695	729		43.4695	612		43.4695	493
43.4899	644		43.4899	822		43.4899	763		43.4859	307		43.4899	682		43.4899	650		43.4899	598		43.4899	498
43.5104	648		43.5104	829		43.5104	791		43.5063	306		43.5104	714		43.5104	668		43.5104	610		43.5104	508
43.5308	648		43.5308	873		43.5308	743		43.5268	317		43.5308	716		43.5308	689		43.5308	624		43.5308	542
43.5513	658		43.5513	841		43.5513	758		43.5472	316		43.5513	734		43.5513	688		43.5513	585		43.5513	543
43.5717	672		43.5717	862		43.5717	800		43.5677	307		43.5717	715		43.5717	708		43.5717	603		43.5717	546
43.5922	692		43.5922	851		43.5922	796		43.5881	298		43.5922	706		43.5922	719		43.5922	601		43.5922	556
43.6126	668		43.6126	862		43.6126	765		43.6086	348		43.6126	737		43.6126	734		43.6126	593		43.6126	544
43.6331	645		43.6331	887		43.6331	796		43.629	295		43.6331	712		43.6331	723		43.6331	576		43.6331	495
43.6535	680		43.6535	881		43.6535	757		43.6495	288		43.6535	733		43.6535	689		43.6535	636		43.6535	546
43.674	667		43.674	878		43.674	807		43.6699	265		43.674	710		43.674	774		43.674	605		43.674	564
43.6944	642		43.6944	888		43.6944	751		43.6904	294		43.6944	740		43.6944	741		43.6944	650		43.6944	509
43.7149	631		43.7149	852		43.7149	727		43.7108	327		43.7149	682		43.7149	747		43.7149	605		43.7149	556
43.7353	749		43.7353	887		43.7353	703		43.7313	298		43.7353	726		43.7353	754		43.7353	621		43.7353	518
43.7558	678		43.7558	834		43.7558	756		43.7517	301		43.7558	728		43.7558	737		43.7558	663		43.7558	539
43.7762	670		43.7762	900		43.7762	764		43.7722	314		43.7762	680		43.7762	723		43.7762	647		43.7762	544
43.7967	665		43.7967	813		43.7967	757		43.7926	315		43.7967	685		43.7967	736		43.7967	627		43.7967	525
43.8171	718		43.8171	884		43.8171	782		43.8131	301		43.8171	700		43.8171	729		43.8171	595		43.8171	543
43.8376	661		43.8376	859		43.8376	787		43.8335	288		43.8376	725		43.8376	741		43.8376	635		43.8376	549
43.858	693		43.858	851		43.858	800		43.854	308		43.858	743		43.858	772		43.858	602		43.858	481
43.8785	665		43.8785	862		43.8785	772		43.8744	339		43.8785	701		43.8785	658		43.8785	640		43.8785	543
43.8989	688		43.8989	909		43.8989	754		43.8949	303		43.8989	694		43.8989	753		43.8989	632		43.8989	525
43.9194	664		43.9194	842		43.9194	754		43.9153	317		43.9194	749		43.9194	703		43.9194	598		43.9194	558
43.9398	681		43.9398	831		43.9398	780		43.9358	319		43.9398	690		43.9398	717		43.9398	627		43.9398	507
43.9603	729		43.9603	810		43.9603	760		43.9562	321		43.9603	732		43.9603	706		43.9603	608		43.9603	497
43.9807	676		43.9807	827		43.9807	772		43.9767	316		43.9807	732		43.9807	689		43.9807	587		43.9807	523
44.0012	694		44.0012	775		44.0012	808		43.9971	381		44.0012	733		44.0012	733		44.0012	629		44.0012	496
44.0216	700		44.0216	841		44.0216	771		44.0176	322		44.0216	715		44.0216	703		44.0216	619		44.0216	548
44.0421	687		44.0421	801		44.0421	791		44.038	329		44.0421	705		44.0421	707		44.0421	631		44.0421	489
44.0625	732		44.0625	762		44.0625	790		44.0585	331		44.0625	703		44.0625	727		44.0625	616		44.0625	491
44.083	681		44.083	767		44.083	766		44.0789	299		44.083	716		44.083	707		44.083	652		44.083	461
44.1034	695		44.1034	792		44.1034	736		44.0994	327		44.1034	729		44.1034	741		44.1034	594		44.1034	475
44.1239	665		44.1239	794		44.1239	716		44.1198	329		44.1239	684		44.1239	706		44.1239	603		44.1239	490
44.1443	689		44.1443	747		44.1443	765		44.1403	316		44.1443	729		44.1443	679		44.1443	622		44.1443	480
44.1648	704		44.1648	812		44.1648	768		44.1607	317		44.1648	707		44.1648	674		44.1648	626		44.1648	484
44.1852	682		44.1852	802		44.1852	769		44.1812	268		44.1852	723		44.1852	685		44.1852	604		44.1852	498
44.2057	656		44.2057	802		44.2057	753		44.2016	303		44.2057	658		44.2057	684		44.2057	598		44.2057	521
44.2261	713		44.2261	735		44.2261	750		44.2221	328		44.2261	700		44.2261	688		44.2261	611		44.2261	494
44.2465	679		44.2465	723		44.2465	768		44.2425	305		44.2465	694		44.2465	698		44.2465	584		44.2465	512
44.267	624		44.267	759		44.267	726		44.263	303		44.267	698		44.267	675		44.267	583		44.267	501
44.2874	651		44.2874	692		44.2874	754		44.2834	307		44.2874	714		44.2874	660		44.2874	580		44.2874	499
44.3079	679		44.3079	769		44.3079	750		44.3039	350		44.3079	716		44.3079	693		44.3079	598		44.3079	518
44.3283	655		44.3283	803		44.3283	715		44.3243	289		44.3283	695		44.3283	724		44.3283	578		44.3283	469
44.3488	646		44.3488	704		44.3488	747		44.3448	298		44.3488	690		44.3488	674		44.3488	592		44.3488	518
44.3692	645		44.3692	705		44.3692	734		44.3652	272		44.3692	726		44.3692	676		44.3692	613		44.3692	471
44.3897	665		44.3897	754		44.3897	726		44.3857	314		44.3897	705		44.3897	718		44.3897	603		44.3897	523
44.4101	642		44.4101	742		44.4101	716		44.4061	286		44.4101	636		44.4101	678		44.4101	559		44.4101	481
44.4306	647		44.4306	729		44.4306	735		44.4266	296		44.4306	672		44.4306	647		44.4306	594		44.4306	482
44.451	624		44.451	730		44.451	711		44.447	293		44.451	644		44.451	678		44.451	606		44.451	481
44.4715	651		44.4715	697		44.4715	668		44.4675	311		44.4715	649		44.4715	674		44.4715	578		44.4715	502
44.4919	615		44.4919	718		44.4919	747		44.4879	312		44.4919	716		44.4919	646		44.4919	578		44.4919	536
44.5124	708		44.5124	753		44.5124	704		44.5084	296		44.5124	702		44.5124	669		44.5124	612		44.5124	533
44.5328	607		44.5328	732		44.5328	668		44.5288	301		44.5328	672		44.5328	603		44.5328	574		44.5328	521
44.5533	619		44.5533	679		44.5533	742		44.5492	314		44.5533	691		44.5533	634		44.5533	609		44.5533	508
44.5737	636		44.5737	771		44.5737	722		44.5697	302		44.5737	643		44.5737	605		44.5737	540		44.5737	480
44.5942	647		44.5942	754		44.5942	688		44.5901	294		44.5942	649		44.5942	630		44.5942	578		44.5942	532
44.6146	601		44.6146	761		44.6146	716		44.6106	270		44.6146	631		44.6146	587		44.6146	543		44.6146	466
44.6351	688		44.6351	744		44.6351	734		44.631	298		44.6351	678		44.6351	626		44.6351	575		44.6351	485
44.6555	660		44.6555	699		44.6555	684		44.6515	302		44.6555	638		44.6555	643		44.6555	557		44.6555	516
44.676	643		44.676	704		44.676	725		44.6719	332		44.676	705		44.676	607		44.676	584		44.676	482
44.6964	641		44.6964	723		44.6964	715		44.6924	305		44.6964	628		44.6964	629		44.6964	589		44.6964	505
44.7169	696		44.7169	723		44.7169	742		44.7128	313		44.7169	704		44.7169	689		44.7169	597		44.7169	492
44.7373	602		44.7373	732		44.7373	668		44.7333	280		44.7373	698		44.7373	593		44.7373	553		44.7373	487
44.7578	621		44.7578	694		44.7578	671		44.7537	303		44.7578	687		44.7578	665		44.7578	614		44.7578	478
44.7782	663		44.7782	718		44.7782	722		44.7742	297		44.7782	635		44.7782	597		44.7782	524		44.7782	490
44.7987	627		44.7987	709		44.7987	679		44.7946	297		44.7987	664		44.7987	660		44.7987	568		44.7987	462
44.8191	616		44.8191	667		44.8191	696		44.8151	300		44.8191	674		44.8191	639		44.8191	568		44.8191	460
44.8396	621		44.8396	727		44.8396	705		44.8355	276		44.8396	666		44.8396	648		44.8396	527		44.8396	495
44.86	594		44.86	667		44.86	675		44.856	298		44.86	659		44.86	638		44.86	576		44.86	467
44.8805	621		44.8805	706		44.8805	655		44.8764	267		44.8805	706		44.8805	648		44.8805	548		44.8805	479
44.9009	590		44.9009	661		44.9009	682		44.8969	292		44.9009	657		44.9009	634		44.9009	541		44.9009	436
44.9214	620		44.9214	754		44.9214	659		44.9173	278		44.9214	687		44.9214	612		44.9214	513		44.9214	481
44.9418	663		44.9418	666		44.9418	698		44.9378	313		44.9418	666		44.9418	651		44.9418	513		44.9418	496
44.9623	587		44.9623	761		44.9623	663		44.9582	285		44.9623	625		44.9623	625		44.9623	533		44.9623	488
44.9827	629		44.9827	720		44.9827	711		44.9787	300		44.9827	631		44.9827	663		44.9827	532		44.9827	520
45.0032	608		45.0032	673		45.0032	713		44.9991	280		45.0032	723		45.0032	632		45.0032	546		45.0032	453
45.0236	613		45.0236	682		45.0236	748		45.0196	294		45.0236	690		45.0236	630		45.0236	562		45.0236	488
45.0441	613		45.0441	708		45.0441	657		45.04	307		45.0441	669		45.0441	620		45.0441	574		45.0441	493
45.0645	605		45.0645	713		45.0645	723		45.0605	288		45.0645	641		45.0645	554		45.0645	522		45.0645	508
45.085	575		45.085	659		45.085	746		45.0809	277		45.085	637		45.085	658		45.085	593		45.085	469
45.1054	570		45.1054	708		45.1054	670		45.1014	302		45.1054	643		45.1054	594		45.1054	551		45.1054	501
45.1259	584		45.1259	690		45.1259	701		45.1218	309		45.1259	641		45.1259	645		45.1259	563		45.1259	499
45.1463	607		45.1463	735		45.1463	711		45.1423	323		45.1463	635		45.1463	586		45.1463	559		45.1463	462
45.1668	627		45.1668	743		45.1668	688		45.1627	314		45.1668	673		45.1668	621		45.1668	568		45.1668	457
45.1872	589		45.1872	703		45.1872	688		45.1832	264		45.1872	629		45.1872	643		45.1872	555		45.1872	446
45.2077	616		45.2077	710		45.2077	698		45.2036	316		45.2077	689		45.2077	626		45.2077	563		45.2077	483
45.2281	544		45.2281	688		45.2281	684		45.2241	294		45.2281	697		45.2281	648		45.2281	535		45.2281	501
45.2486	605		45.2486	696		45.2486	679		45.2445	291		45.2486	670		45.2486	627		45.2486	546		45.2486	493
45.269	579		45.269	694		45.269	666		45.265	273		45.269	663		45.269	634		45.269	565		45.269	471
45.2895	608		45.2895	713		45.2895	662		45.2854	302		45.2895	639		45.2895	628		45.2895	571		45.2895	449
45.3099	632		45.3099	753		45.3099	750		45.3059	316		45.3099	687		45.3099	638		45.3099	586		45.3099	473
45.3304	588		45.3304	703		45.3304	679		45.3263	336		45.3304	659		45.3304	603		45.3304	564		45.3304	473
45.3508	537		45.3508	714		45.3508	676		45.3468	290		45.3508	608		45.3508	636		45.3508	505		45.3508	498
45.3713	648		45.3713	691		45.3713	665		45.3672	262		45.3713	620		45.3713	607		45.3713	573		45.3713	484
45.3917	619		45.3917	656		45.3917	677		45.3877	290		45.3917	663		45.3917	602		45.3917	537		45.3917	433
45.4122	633		45.4122	727		45.4122	701		45.4081	320		45.4122	656		45.4122	660		45.4122	576		45.4122	473
45.4326	594		45.4326	725		45.4326	692		45.4286	329		45.4326	620		45.4326	640		45.4326	512		45.4326	456
45.4531	576		45.4531	729		45.4531	668		45.449	303		45.4531	609		45.4531	575		45.4531	561		45.4531	470
45.4735	566		45.4735	723		45.4735	661		45.4695	304		45.4735	653		45.4735	594		45.4735	506		45.4735	449
45.494	571		45.494	752		45.494	633		45.4899	309		45.494	637		45.494	603		45.494	532		45.494	497
45.5144	578		45.5144	667		45.5144	699		45.5104	300		45.5144	657		45.5144	557		45.5144	515		45.5144	495
45.5349	590		45.5349	750		45.5349	673		45.5308	324		45.5349	620		45.5349	647		45.5349	563		45.5349	499
45.5553	606		45.5553	719		45.5553	683		45.5513	330		45.5553	657		45.5553	605		45.5553	537		45.5553	460
45.5758	593		45.5758	696		45.5758	699		45.5717	290		45.5758	645		45.5758	630		45.5758	539		45.5758	466
45.5962	574		45.5962	709		45.5962	671		45.5922	284		45.5962	634		45.5962	663		45.5962	530		45.5962	452
45.6167	630		45.6167	687		45.6167	698		45.6126	311		45.6167	620		45.6167	617		45.6167	538		45.6167	485
45.6371	591		45.6371	741		45.6371	655		45.6331	300		45.6371	671		45.6371	597		45.6371	584		45.6371	441
45.6576	560		45.6576	669		45.6576	691		45.6535	296		45.6576	693		45.6576	575		45.6576	543		45.6576	452
45.678	619		45.678	734		45.678	633		45.674	283		45.678	662		45.678	655		45.678	543		45.678	475
45.6985	580		45.6985	674		45.6985	660		45.6944	276		45.6985	683		45.6985	671		45.6985	579		45.6985	461
45.7189	585		45.7189	753		45.7189	723		45.7149	316		45.7189	685		45.7189	647		45.7189	507		45.7189	487
45.7394	648		45.7394	764		45.7394	675		45.7353	286		45.7394	630		45.7394	677		45.7394	556		45.7394	524
45.7598	613		45.7598	723		45.7598	688		45.7558	281		45.7598	648		45.7598	603		45.7598	569		45.7598	467
45.7803	625		45.7803	678		45.7803	719		45.7762	267		45.7803	650		45.7803	618		45.7803	572		45.7803	457
45.8007	544		45.8007	719		45.8007	628		45.7967	274		45.8007	649		45.8007	616		45.8007	567		45.8007	461
45.8212	597		45.8212	696		45.8212	701		45.8171	295		45.8212	628		45.8212	646		45.8212	591		45.8212	465
[truncated: 205 more rows]

## Sheet: Figure 2b
2 Theta	Intensity		2 Theta	Intensity		2 Theta	Intensity		2 Theta	Intensity		2 Theta	Intensity		2 Theta	Intensity		2 Theta	Intensity		2 Theta	Intensity		2 Theta	Intensity
degrees	a.u.		degrees	a.u.		degrees	a.u.		degrees	a.u.		degrees	a.u.		degrees	a.u.		degrees	a.u.		degrees	a.u.		degrees	a.u.
	Pristine compound			100 KGy β			200 KGy β			100 KGy β in water			200 KGy β in water			100 kGy γ			200 kGy γ			100 kGy γ in water			200 kGy γ in water
5.00414	189		5.00414	120		5.00414	376		5.00414	197		5.00414	157		5.00414	283		5.00414	396		5.00414	234		5.00414	395
5.02459	193		5.02459	105		5.02459	375		5.02459	206		5.02459	156		5.02459	262		5.02459	416		5.02459	250		5.02459	388
5.04504	173		5.04504	118		5.04504	382		5.04504	175		5.04504	192		5.04504	280		5.04504	411		5.04504	255		5.04504	339
5.06549	197		5.06549	104		5.06549	412		5.06549	206		5.06549	163		5.06549	279		5.06549	444		5.06549	223		5.06549	425
5.08594	210		5.08594	123		5.08594	369		5.08594	195		5.08594	161		5.08594	267		5.08594	401		5.08594	240		5.08594	396
5.10639	176		5.10639	115		5.10639	367		5.10639	198		5.10639	142		5.10639	269		5.10639	430		5.10639	259		5.10639	415
5.12684	174		5.12684	106		5.12684	410		5.12684	178		5.12684	149		5.12684	252		5.12684	432		5.12684	250		5.12684	380
5.14729	211		5.14729	102		5.14729	358		5.14729	175		5.14729	179		5.14729	294		5.14729	425		5.14729	221		5.14729	378
5.16774	172		5.16774	110		5.16774	400		5.16774	225		5.16774	156		5.16774	301		5.16774	391		5.16774	227		5.16774	408
5.18819	208		5.18819	107		5.18819	379		5.18819	207		5.18819	146		5.18819	299		5.18819	422		5.18819	238		5.18819	397
5.20864	191		5.20864	91		5.20864	397		5.20864	180		5.20864	150		5.20864	267		5.20864	409		5.20864	226		5.20864	421
5.22909	215		5.22909	96		5.22909	410		5.22909	195		5.22909	157		5.22909	283		5.22909	453		5.22909	235		5.22909	396
5.24953	185		5.24953	96		5.24953	393		5.24953	192		5.24953	163		5.24953	277		5.24953	374		5.24953	223		5.24953	440
5.26998	185		5.26998	90		5.26998	371		5.26998	190		5.26998	175		5.26998	284		5.26998	416		5.26998	223		5.26998	366
5.29043	193		5.29043	115		5.29043	384		5.29043	183		5.29043	170		5.29043	277		5.29043	427		5.29043	227		5.29043	409
5.31088	201		5.31088	115		5.31088	357		5.31088	176		5.31088	168		5.31088	284		5.31088	405		5.31088	204		5.31088	435
5.33133	227		5.33133	106		5.33133	353		5.33133	196		5.33133	161		5.33133	309		5.33133	445		5.33133	224		5.33133	400
5.35178	223		5.35178	95		5.35178	390		5.35178	182		5.35178	167		5.35178	299		5.35178	415		5.35178	261		5.35178	446
5.37223	198		5.37223	93		5.37223	399		5.37223	203		5.37223	143		5.37223	261		5.37223	436		5.37223	237		5.37223	402
5.39268	192		5.39268	89		5.39268	358		5.39268	191		5.39268	154		5.39268	297		5.39268	423		5.39268	241		5.39268	376
5.41313	201		5.41313	125		5.41313	355		5.41313	193		5.41313	183		5.41313	264		5.41313	400		5.41313	222		5.41313	394
5.43358	200		5.43358	92		5.43358	388		5.43358	154		5.43358	169		5.43358	273		5.43358	451		5.43358	210		5.43358	443
5.45403	230		5.45403	109		5.45403	395		5.45403	193		5.45403	180		5.45403	302		5.45403	433		5.45403	258		5.45403	397
5.47448	183		5.47448	120		5.47448	393		5.47448	173		5.47448	162		5.47448	311		5.47448	421		5.47448	224		5.47448	437
5.49493	206		5.49493	100		5.49493	351		5.49493	201		5.49493	172		5.49493	281		5.49493	408		5.49493	249		5.49493	420
5.51538	200		5.51538	112		5.51538	380		5.51538	180		5.51538	179		5.51538	309		5.51538	445		5.51538	230		5.51538	422
5.53583	183		5.53583	114		5.53583	370		5.53583	184		5.53583	165		5.53583	275		5.53583	433		5.53583	229		5.53583	411
5.55628	194		5.55628	102		5.55628	424		5.55628	174		5.55628	170		5.55628	313		5.55628	435		5.55628	240		5.55628	376
5.57673	209		5.57673	106		5.57673	377		5.57673	171		5.57673	196		5.57673	281		5.57673	424		5.57673	230		5.57673	415
5.59717	210		5.59717	105		5.59717	373		5.59717	186		5.59717	177		5.59717	297		5.59717	457		5.59717	214		5.59717	411
5.61762	215		5.61762	87		5.61762	367		5.61762	193		5.61762	161		5.61762	292		5.61762	436		5.61762	242		5.61762	455
5.63807	221		5.63807	92		5.63807	372		5.63807	192		5.63807	198		5.63807	287		5.63807	419		5.63807	225		5.63807	415
5.65852	212		5.65852	104		5.65852	382		5.65852	187		5.65852	155		5.65852	282		5.65852	432		5.65852	236		5.65852	396
5.67897	200		5.67897	105		5.67897	395		5.67897	201		5.67897	179		5.67897	312		5.67897	446		5.67897	230		5.67897	421
5.69942	195		5.69942	101		5.69942	365		5.69942	203		5.69942	158		5.69942	301		5.69942	433		5.69942	258		5.69942	430
5.71987	231		5.71987	112		5.71987	353		5.71987	194		5.71987	168		5.71987	316		5.71987	437		5.71987	226		5.71987	391
5.74032	215		5.74032	89		5.74032	381		5.74032	229		5.74032	159		5.74032	312		5.74032	422		5.74032	237		5.74032	428
5.76077	203		5.76077	83		5.76077	367		5.76077	203		5.76077	170		5.76077	276		5.76077	465		5.76077	248		5.76077	421
5.78122	207		5.78122	98		5.78122	386		5.78122	204		5.78122	173		5.78122	317		5.78122	439		5.78122	256		5.78122	447
5.80167	195		5.80167	100		5.80167	372		5.80167	177		5.80167	168		5.80167	283		5.80167	448		5.80167	228		5.80167	443
5.82212	194		5.82212	79		5.82212	369		5.82212	195		5.82212	167		5.82212	272		5.82212	417		5.82212	201		5.82212	431
5.84257	193		5.84257	82		5.84257	356		5.84257	171		5.84257	165		5.84257	297		5.84257	425		5.84257	235		5.84257	422
5.86302	190		5.86302	90		5.86302	366		5.86302	196		5.86302	185		5.86302	273		5.86302	426		5.86302	221		5.86302	425
5.88347	197		5.88347	96		5.88347	399		5.88347	204		5.88347	165		5.88347	296		5.88347	444		5.88347	207		5.88347	452
5.90392	201		5.90392	98		5.90392	388		5.90392	192		5.90392	185		5.90392	308		5.90392	429		5.90392	212		5.90392	461
5.92436	202		5.92436	88		5.92436	359		5.92436	195		5.92436	164		5.92436	333		5.92436	416		5.92436	242		5.92436	427
5.94481	225		5.94481	86		5.94481	392		5.94481	195		5.94481	167		5.94481	310		5.94481	458		5.94481	215		5.94481	400
5.96526	238		5.96526	85		5.96526	409		5.96526	187		5.96526	171		5.96526	290		5.96526	406		5.96526	214		5.96526	459
5.98571	202		5.98571	89		5.98571	414		5.98571	215		5.98571	178		5.98571	288		5.98571	406		5.98571	208		5.98571	439
6.00616	213		6.00616	85		6.00616	379		6.00616	199		6.00616	149		6.00616	303		6.00616	449		6.00616	224		6.00616	418
6.02661	207		6.02661	81		6.02661	356		6.02661	172		6.02661	195		6.02661	319		6.02661	488		6.02661	198		6.02661	439
6.04706	214		6.04706	78		6.04706	369		6.04706	200		6.04706	180		6.04706	291		6.04706	435		6.04706	214		6.04706	423
6.06751	215		6.06751	83		6.06751	357		6.06751	185		6.06751	161		6.06751	294		6.06751	464		6.06751	231		6.06751	458
6.08796	210		6.08796	75		6.08796	427		6.08796	210		6.08796	169		6.08796	323		6.08796	446		6.08796	221		6.08796	439
6.10841	201		6.10841	82		6.10841	394		6.10841	206		6.10841	173		6.10841	263		6.10841	461		6.10841	211		6.10841	426
6.12886	206		6.12886	78		6.12886	383		6.12886	198		6.12886	166		6.12886	334		6.12886	436		6.12886	243		6.12886	462
6.14931	191		6.14931	70		6.14931	378		6.14931	186		6.14931	153		6.14931	279		6.14931	417		6.14931	202		6.14931	399
6.16976	189		6.16976	74		6.16976	366		6.16976	209		6.16976	181		6.16976	262		6.16976	418		6.16976	192		6.16976	450
6.19021	193		6.19021	86		6.19021	369		6.19021	198		6.19021	170		6.19021	300		6.19021	457		6.19021	203		6.19021	421
6.21066	220		6.21066	58		6.21066	380		6.21066	201		6.21066	145		6.21066	266		6.21066	425		6.21066	212		6.21066	411
6.23111	220		6.23111	87		6.23111	383		6.23111	194		6.23111	149		6.23111	279		6.23111	440		6.23111	206		6.23111	445
6.25156	202		6.25156	70		6.25156	376		6.25156	186		6.25156	143		6.25156	319		6.25156	479		6.25156	198		6.25156	395
6.272	203		6.272	76		6.272	353		6.272	210		6.272	153		6.272	280		6.272	476		6.272	203		6.272	427
6.29245	216		6.29245	95		6.29245	352		6.29245	200		6.29245	171		6.29245	273		6.29245	500		6.29245	192		6.29245	435
6.3129	204		6.3129	72		6.3129	378		6.3129	220		6.3129	164		6.3129	297		6.3129	436		6.3129	221		6.3129	454
6.33335	225		6.33335	65		6.33335	349		6.33335	221		6.33335	180		6.33335	295		6.33335	451		6.33335	231		6.33335	400
6.3538	219		6.3538	64		6.3538	366		6.3538	199		6.3538	173		6.3538	317		6.3538	460		6.3538	198		6.3538	430
6.37425	194		6.37425	55		6.37425	396		6.37425	222		6.37425	156		6.37425	275		6.37425	449		6.37425	162		6.37425	477
6.3947	213		6.3947	62		6.3947	400		6.3947	194		6.3947	163		6.3947	275		6.3947	446		6.3947	219		6.3947	411
6.41515	226		6.41515	76		6.41515	373		6.41515	194		6.41515	148		6.41515	292		6.41515	448		6.41515	213		6.41515	435
6.4356	205		6.4356	72		6.4356	365		6.4356	224		6.4356	199		6.4356	303		6.4356	461		6.4356	213		6.4356	457
6.45605	213		6.45605	61		6.45605	368		6.45605	223		6.45605	179		6.45605	296		6.45605	443		6.45605	197		6.45605	429
6.4765	226		6.4765	77		6.4765	401		6.4765	192		6.4765	178		6.4765	290		6.4765	461		6.4765	210		6.4765	424
6.49695	215		6.49695	54		6.49695	397		6.49695	197		6.49695	175		6.49695	352		6.49695	424		6.49695	211		6.49695	399
6.5174	194		6.5174	79		6.5174	395		6.5174	220		6.5174	169		6.5174	249		6.5174	426		6.5174	201		6.5174	440
6.53785	197		6.53785	61		6.53785	375		6.53785	201		6.53785	180		6.53785	322		6.53785	474		6.53785	200		6.53785	437
6.5583	208		6.5583	65		6.5583	343		6.5583	194		6.5583	175		6.5583	300		6.5583	454		6.5583	180		6.5583	442
6.57875	222		6.57875	69		6.57875	378		6.57875	191		6.57875	176		6.57875	297		6.57875	412		6.57875	188		6.57875	419
6.5992	201		6.5992	50		6.5992	407		6.5992	190		6.5992	170		6.5992	288		6.5992	461		6.5992	215		6.5992	432
6.61964	203		6.61964	58		6.61964	413		6.61964	203		6.61964	164		6.61964	298		6.61964	479		6.61964	194		6.61964	427
6.64009	205		6.64009	71		6.64009	409		6.64009	222		6.64009	177		6.64009	295		6.64009	434		6.64009	201		6.64009	452
6.66054	220		6.66054	77		6.66054	357		6.66054	217		6.66054	156		6.66054	283		6.66054	435		6.66054	196		6.66054	414
6.68099	219		6.68099	60		6.68099	351		6.68099	216		6.68099	186		6.68099	307		6.68099	461		6.68099	216		6.68099	418
6.70144	225		6.70144	66		6.70144	355		6.70144	197		6.70144	160		6.70144	293		6.70144	441		6.70144	194		6.70144	442
6.72189	206		6.72189	54		6.72189	361		6.72189	220		6.72189	173		6.72189	280		6.72189	454		6.72189	185		6.72189	435
6.74234	211		6.74234	56		6.74234	353		6.74234	216		6.74234	184		6.74234	300		6.74234	438		6.74234	206		6.74234	404
6.76279	183		6.76279	57		6.76279	380		6.76279	209		6.76279	158		6.76279	313		6.76279	441		6.76279	197		6.76279	448
6.78324	207		6.78324	58		6.78324	346		6.78324	213		6.78324	173		6.78324	322		6.78324	436		6.78324	194		6.78324	436
6.80369	212		6.80369	58		6.80369	367		6.80369	194		6.80369	163		6.80369	298		6.80369	457		6.80369	182		6.80369	476
6.82414	228		6.82414	54		6.82414	380		6.82414	201		6.82414	189		6.82414	300		6.82414	477		6.82414	204		6.82414	448
6.84459	206		6.84459	58		6.84459	381		6.84459	184		6.84459	195		6.84459	290		6.84459	415		6.84459	169		6.84459	454
6.86504	226		6.86504	64		6.86504	385		6.86504	221		6.86504	160		6.86504	292		6.86504	454		6.86504	186		6.86504	423
6.88549	232		6.88549	64		6.88549	335		6.88549	204		6.88549	205		6.88549	307		6.88549	440		6.88549	196		6.88549	434
6.90594	217		6.90594	57		6.90594	405		6.90594	203		6.90594	173		6.90594	324		6.90594	460		6.90594	163		6.90594	470
6.92639	232		6.92639	63		6.92639	416		6.92639	222		6.92639	212		6.92639	325		6.92639	493		6.92639	194		6.92639	451
6.94684	263		6.94684	67		6.94684	355		6.94684	232		6.94684	187		6.94684	318		6.94684	476		6.94684	205		6.94684	475
6.96728	245		6.96728	60		6.96728	402		6.96728	227		6.96728	173		6.96728	285		6.96728	468		6.96728	166		6.96728	467
6.98773	243		6.98773	57		6.98773	400		6.98773	211		6.98773	188		6.98773	279		6.98773	455		6.98773	191		6.98773	493
7.00818	253		7.00818	81		7.00818	378		7.00818	238		7.00818	179		7.00818	303		7.00818	439		7.00818	177		7.00818	430
7.02863	247		7.02863	65		7.02863	388		7.02863	224		7.02863	189		7.02863	309		7.02863	464		7.02863	192		7.02863	495
7.04908	291		7.04908	65		7.04908	435		7.04908	242		7.04908	213		7.04908	338		7.04908	457		7.04908	166		7.04908	504
7.06953	313		7.06953	76		7.06953	392		7.06953	222		7.06953	211		7.06953	327		7.06953	439		7.06953	193		7.06953	550
7.08998	322		7.08998	64		7.08998	407		7.08998	253		7.08998	229		7.08998	295		7.08998	488		7.08998	189		7.08998	551
7.11043	344		7.11043	63		7.11043	380		7.11043	285		7.11043	247		7.11043	322		7.11043	468		7.11043	162		7.11043	573
7.13088	399		7.13088	87		7.13088	374		7.13088	304		7.13088	307		7.13088	318		7.13088	480		7.13088	197		7.13088	631
7.15133	490		7.15133	97		7.15133	408		7.15133	342		7.15133	328		7.15133	332		7.15133	497		7.15133	210		7.15133	744
7.17178	502		7.17178	113		7.17178	394		7.17178	358		7.17178	403		7.17178	390		7.17178	464		7.17178	165		7.17178	842
7.19223	579		7.19223	193		7.19223	406		7.19223	380		7.19223	499		7.19223	381		7.19223	493		7.19223	189		7.19223	895
7.21268	588		7.21268	195		7.21268	434		7.21268	339		7.21268	433		7.21268	387		7.21268	474		7.21268	195		7.21268	944
7.23313	479		7.23313	150		7.23313	402		7.23313	319		7.23313	389		7.23313	327		7.23313	480		7.23313	192		7.23313	793
7.25358	362		7.25358	113		7.25358	415		7.25358	320		7.25358	280		7.25358	304		7.25358	491		7.25358	220		7.25358	629
7.27403	332		7.27403	92		7.27403	357		7.27403	257		7.27403	241		7.27403	294		7.27403	476		7.27403	200		7.27403	655
7.29448	302		7.29448	89		7.29448	404		7.29448	254		7.29448	219		7.29448	319		7.29448	454		7.29448	195		7.29448	502
7.31492	267		7.31492	92		7.31492	419		7.31492	251		7.31492	221		7.31492	305		7.31492	480		7.31492	195		7.31492	525
7.33537	269		7.33537	89		7.33537	428		7.33537	255		7.33537	216		7.33537	312		7.33537	481		7.33537	194		7.33537	523
7.35582	264		7.35582	84		7.35582	416		7.35582	253		7.35582	217		7.35582	346		7.35582	510		7.35582	195		7.35582	515
7.37627	278		7.37627	82		7.37627	399		7.37627	264		7.37627	208		7.37627	333		7.37627	517		7.37627	204		7.37627	550
7.39672	278		7.39672	73		7.39672	389		7.39672	230		7.39672	214		7.39672	352		7.39672	487		7.39672	210		7.39672	530
7.41717	273		7.41717	92		7.41717	390		7.41717	225		7.41717	189		7.41717	335		7.41717	512		7.41717	223		7.41717	596
7.43762	268		7.43762	74		7.43762	450		7.43762	246		7.43762	201		7.43762	340		7.43762	479		7.43762	186		7.43762	532
7.45807	256		7.45807	81		7.45807	423		7.45807	228		7.45807	207		7.45807	347		7.45807	509		7.45807	232		7.45807	510
7.47852	219		7.47852	73		7.47852	400		7.47852	245		7.47852	187		7.47852	345		7.47852	442		7.47852	212		7.47852	557
7.49897	244		7.49897	51		7.49897	366		7.49897	226		7.49897	198		7.49897	330		7.49897	489		7.49897	229		7.49897	537
7.51942	240		7.51942	69		7.51942	397		7.51942	217		7.51942	219		7.51942	356		7.51942	482		7.51942	263		7.51942	423
7.53987	229		7.53987	57		7.53987	394		7.53987	206		7.53987	179		7.53987	294		7.53987	485		7.53987	220		7.53987	495
7.56032	220		7.56032	43		7.56032	409		7.56032	191		7.56032	188		7.56032	280		7.56032	480		7.56032	233		7.56032	444
7.58077	209		7.58077	34		7.58077	390		7.58077	209		7.58077	213		7.58077	296		7.58077	434		7.58077	204		7.58077	478
7.60122	234		7.60122	43		7.60122	391		7.60122	211		7.60122	158		7.60122	289		7.60122	442		7.60122	220		7.60122	479
7.62167	242		7.62167	66		7.62167	341		7.62167	181		7.62167	173		7.62167	297		7.62167	458		7.62167	189		7.62167	463
7.64211	197		7.64211	41		7.64211	383		7.64211	210		7.64211	172		7.64211	321		7.64211	441		7.64211	162		7.64211	427
7.66256	214		7.66256	39		7.66256	389		7.66256	227		7.66256	165		7.66256	312		7.66256	468		7.66256	170		7.66256	463
7.68301	218		7.68301	34		7.68301	358		7.68301	212		7.68301	197		7.68301	303		7.68301	415		7.68301	179		7.68301	476
7.70346	243		7.70346	52		7.70346	362		7.70346	184		7.70346	198		7.70346	308		7.70346	435		7.70346	181		7.70346	481
7.72391	238		7.72391	40		7.72391	414		7.72391	186		7.72391	176		7.72391	333		7.72391	468		7.72391	163		7.72391	476
7.74436	233		7.74436	45		7.74436	374		7.74436	221		7.74436	159		7.74436	278		7.74436	426		7.74436	166		7.74436	418
7.76481	222		7.76481	50		7.76481	369		7.76481	223		7.76481	182		7.76481	295		7.76481	456		7.76481	175		7.76481	456
7.78526	220		7.78526	29		7.78526	346		7.78526	192		7.78526	152		7.78526	304		7.78526	452		7.78526	177		7.78526	463
7.80571	225		7.80571	41		7.80571	356		7.80571	201		7.80571	178		7.80571	297		7.80571	462		7.80571	163		7.80571	481
7.82616	208		7.82616	33		7.82616	330		7.82616	203		7.82616	143		7.82616	288		7.82616	438		7.82616	157		7.82616	459
7.84661	238		7.84661	40		7.84661	366		7.84661	213		7.84661	143		7.84661	281		7.84661	422		7.84661	155		7.84661	408
7.86706	231		7.86706	37		7.86706	335		7.86706	191		7.86706	165		7.86706	275		7.86706	451		7.86706	138		7.86706	454
7.88751	221		7.88751	37		7.88751	333		7.88751	206		7.88751	175		7.88751	274		7.88751	407		7.88751	154		7.88751	436
7.90796	207		7.90796	36		7.90796	350		7.90796	219		7.90796	144		7.90796	290		7.90796	450		7.90796	146		7.90796	445
7.92841	217		7.92841	31		7.92841	374		7.92841	217		7.92841	160		7.92841	298		7.92841	441		7.92841	153		7.92841	440
7.94886	200		7.94886	43		7.94886	382		7.94886	180		7.94886	179		7.94886	297		7.94886	381		7.94886	154		7.94886	460
7.96931	202		7.96931	43		7.96931	333		7.96931	186		7.96931	171		7.96931	279		7.96931	454		7.96931	153		7.96931	438
7.98975	184		7.98975	23		7.98975	366		7.98975	224		7.98975	178		7.98975	288		7.98975	444		7.98975	127		7.98975	443
8.0102	202		8.0102	33		8.0102	361		8.0102	209		8.0102	191		8.0102	299		8.0102	453		8.0102	165		8.0102	437
8.03065	202		8.03065	46		8.03065	311		8.03065	183		8.03065	159		8.03065	293		8.03065	419		8.03065	150		8.03065	457
8.0511	197		8.0511	38		8.0511	322		8.0511	201		8.0511	170		8.0511	283		8.0511	440		8.0511	138		8.0511	482
8.07155	198		8.07155	25		8.07155	331		8.07155	187		8.07155	150		8.07155	263		8.07155	400		8.07155	155		8.07155	444
8.092	201		8.092	25		8.092	313		8.092	202		8.092	192		8.092	260		8.092	433		8.092	140		8.092	437
8.11245	221		8.11245	33		8.11245	335		8.11245	189		8.11245	160		8.11245	263		8.11245	413		8.11245	119		8.11245	452
8.1329	195		8.1329	37		8.1329	312		8.1329	196		8.1329	141		8.1329	284		8.1329	464		8.1329	134		8.1329	431
8.15335	220		8.15335	25		8.15335	369		8.15335	213		8.15335	174		8.15335	280		8.15335	469		8.15335	149		8.15335	476
8.1738	216		8.1738	25		8.1738	351		8.1738	206		8.1738	151		8.1738	298		8.1738	409		8.1738	150		8.1738	462
8.19425	219		8.19425	31		8.19425	341		8.19425	200		8.19425	177		8.19425	276		8.19425	465		8.19425	123		8.19425	468
8.2147	201		8.2147	21		8.2147	363		8.2147	197		8.2147	153		8.2147	312		8.2147	461		8.2147	117		8.2147	488
8.23515	213		8.23515	36		8.23515	326		8.23515	188		8.23515	166		8.23515	275		8.23515	457		8.23515	130		8.23515	482
8.2556	195		8.2556	34		8.2556	324		8.2556	227		8.2556	145		8.2556	250		8.2556	460		8.2556	116		8.2556	436
8.27605	226		8.27605	30		8.27605	316		8.27605	203		8.27605	154		8.27605	272		8.27605	391		8.27605	119		8.27605	421
8.2965	218		8.2965	24		8.2965	328		8.2965	206		8.2965	118		8.2965	287		8.2965	384		8.2965	151		8.2965	451
8.31695	213		8.31695	23		8.31695	307		8.31695	205		8.31695	181		8.31695	285		8.31695	442		8.31695	136		8.31695	487
8.33739	241		8.33739	26		8.33739	325		8.33739	188		8.33739	157		8.33739	306		8.33739	443		8.33739	139		8.33739	446
8.35784	205		8.35784	21		8.35784	324		8.35784	189		8.35784	144		8.35784	304		8.35784	462		8.35784	113		8.35784	449
8.37829	193		8.37829	35		8.37829	323		8.37829	193		8.37829	153		8.37829	260		8.37829	429		8.37829	144		8.37829	449
8.39874	191		8.39874	33		8.39874	331		8.39874	183		8.39874	155		8.39874	256		8.39874	419		8.39874	141		8.39874	449
8.41919	200		8.41919	36		8.41919	343		8.41919	197		8.41919	168		8.41919	282		8.41919	418		8.41919	147		8.41919	457
8.43964	204		8.43964	23		8.43964	340		8.43964	184		8.43964	135		8.43964	308		8.43964	457		8.43964	153		8.43964	495
8.46009	189		8.46009	36		8.46009	359		8.46009	208		8.46009	143		8.46009	288		8.46009	442		8.46009	139		8.46009	450
8.48054	228		8.48054	29		8.48054	299		8.48054	204		8.48054	156		8.48054	254		8.48054	415		8.48054	122		8.48054	446
8.50099	194		8.50099	33		8.50099	340		8.50099	194		8.50099	173		8.50099	328		8.50099	441		8.50099	131		8.50099	491
8.52144	215		8.52144	32		8.52144	311		8.52144	195		8.52144	161		8.52144	252		8.52144	445		8.52144	147		8.52144	469
8.54189	185		8.54189	30		8.54189	304		8.54189	181		8.54189	149		8.54189	270		8.54189	415		8.54189	125		8.54189	458
8.56234	203		8.56234	26		8.56234	351		8.56234	197		8.56234	130		8.56234	288		8.56234	427		8.56234	109		8.56234	451
8.58279	197		8.58279	27		8.58279	311		8.58279	168		8.58279	167		8.58279	257		8.58279	451		8.58279	131		8.58279	442
8.60324	209		8.60324	32		8.60324	307		8.60324	193		8.60324	162		8.60324	240		8.60324	450		8.60324	133		8.60324	403
8.62369	199		8.62369	35		8.62369	303		8.62369	221		8.62369	131		8.62369	264		8.62369	457		8.62369	130		8.62369	408
8.64414	184		8.64414	34		8.64414	338		8.64414	182		8.64414	148		8.64414	269		8.64414	420		8.64414	110		8.64414	433
8.66459	170		8.66459	29		8.66459	322		8.66459	187		8.66459	171		8.66459	269		8.66459	430		8.66459	122		8.66459	438
8.68503	180		8.68503	32		8.68503	280		8.68503	179		8.68503	166		8.68503	272		8.68503	389		8.68503	141		8.68503	410
8.70548	187		8.70548	32		8.70548	311		8.70548	159		8.70548	129		8.70548	240		8.70548	449		8.70548	138		8.70548	416
8.72593	191		8.72593	37		8.72593	277		8.72593	179		8.72593	158		8.72593	240		8.72593	470		8.72593	132		8.72593	411
8.74638	181		8.74638	34		8.74638	284		8.74638	168		8.74638	144		8.74638	283		8.74638	414		8.74638	117		8.74638	453
8.76683	200		8.76683	25		8.76683	313		8.76683	184		8.76683	146		8.76683	268		8.76683	408		8.76683	133		8.76683	479
8.78728	185		8.78728	29		8.78728	289		8.78728	211		8.78728	132		8.78728	258		8.78728	435		8.78728	124		8.78728	471
8.80773	182		8.80773	39		8.80773	321		8.80773	159		8.80773	135		8.80773	282		8.80773	365		8.80773	125		8.80773	443
8.82818	179		8.82818	28		8.82818	299		8.82818	189		8.82818	139		8.82818	256		8.82818	384		8.82818	127		8.82818	435
8.84863	162		8.84863	41		8.84863	319		8.84863	214		8.84863	144		8.84863	268		8.84863	417		8.84863	123		8.84863	409
8.86908	201		8.86908	32		8.86908	293		8.86908	204		8.86908	145		8.86908	268		8.86908	409		8.86908	118		8.86908	476
8.88953	200		8.88953	38		8.88953	280		8.88953	171		8.88953	147		8.88953	278		8.88953	459		8.88953	123		8.88953	434
8.90998	206		8.90998	41		8.90998	289		8.90998	162		8.90998	151		8.90998	254		8.90998	425		8.90998	119		8.90998	444
8.93043	193		8.93043	37		8.93043	282		8.93043	183		8.93043	144		8.93043	294		8.93043	435		8.93043	116		8.93043	396
8.95088	192		8.95088	35		8.95088	296		8.95088	182		8.95088	130		8.95088	253		8.95088	393		8.95088	113		8.95088	440
8.97133	176		8.97133	28		8.97133	272		8.97133	204		8.97133	141		8.97133	270		8.97133	397		8.97133	118		8.97133	428
8.99178	196		8.99178	24		8.99178	292		8.99178	169		8.99178	131		8.99178	248		8.99178	391		8.99178	133		8.99178	434
9.01223	166		9.01223	40		9.01223	272		9.01223	186		9.01223	128		9.01223	266		9.01223	382		9.01223	106		9.01223	466
9.03267	210		9.03267	31		9.03267	279		9.03267	192		9.03267	127		9.03267	258		9.03267	403		9.03267	117		9.03267	467
9.05312	198		9.05312	39		9.05312	263		9.05312	188		9.05312	141		9.05312	263		9.05312	411		9.05312	117		9.05312	413
9.07357	185		9.07357	35		9.07357	317		9.07357	176		9.07357	152		9.07357	266		9.07357	399		9.07357	122		9.07357	397
9.09402	183		9.09402	28		9.09402	277		9.09402	192		9.09402	148		9.09402	235		9.09402	429		9.09402	123		9.09402	468
9.11447	177		9.11447	35		9.11447	281		9.11447	173		9.11447	157		9.11447	280		9.11447	385		9.11447	125		9.11447	491
9.13492	226		9.13492	28		9.13492	321		9.13492	191		9.13492	140		9.13492	248		9.13492	412		9.13492	112		9.13492	408
9.15537	198		9.15537	37		9.15537	250		9.15537	181		9.15537	137		9.15537	226		9.15537	395		9.15537	108		9.15537	482
9.17582	168		9.17582	41		9.17582	300		9.17582	192		9.17582	137		9.17582	242		9.17582	421		9.17582	124		9.17582	453
9.19627	186		9.19627	44		9.19627	267		9.19627	183		9.19627	149		9.19627	231		9.19627	399		9.19627	112		9.19627	442
9.21672	191		9.21672	42		9.21672	309		9.21672	176		9.21672	130		9.21672	276		9.21672	403		9.21672	116		9.21672	451
9.23717	207		9.23717	46		9.23717	293		9.23717	180		9.23717	137		9.23717	234		9.23717	392		9.23717	120		9.23717	436
9.25762	184		9.25762	40		9.25762	281		9.25762	152		9.25762	151		9.25762	241		9.25762	407		9.25762	131		9.25762	423
9.27807	203		9.27807	49		9.27807	277		9.27807	196		9.27807	151		9.27807	229		9.27807	404		9.27807	157		9.27807	389
9.29852	171		9.29852	42		9.29852	313		9.29852	170		9.29852	130		9.29852	243		9.29852	393		9.29852	132		9.29852	434
9.31897	202		9.31897	42		9.31897	275		9.31897	179		9.31897	154		9.31897	249		9.31897	412		9.31897	122		9.31897	427
9.33942	175		9.33942	40		9.33942	286		9.33942	165		9.33942	132		9.33942	244		9.33942	388		9.33942	99		9.33942	409
9.35986	191		9.35986	32		9.35986	286		9.35986	162		9.35986	148		9.35986	242		9.35986	405		9.35986	139		9.35986	439
9.38031	191		9.38031	48		9.38031	277		9.38031	154		9.38031	152		9.38031	226		9.38031	391		9.38031	123		9.38031	412
9.40076	171		9.40076	30		9.40076	280		9.40076	158		9.40076	117		9.40076	242		9.40076	371		9.40076	111		9.40076	399
9.42121	180		9.42121	36		9.42121	267		9.42121	210		9.42121	110		9.42121	223		9.42121	394		9.42121	116		9.42121	406
9.44166	180		9.44166	33		9.44166	298		9.44166	167		9.44166	141		9.44166	234		9.44166	417		9.44166	119		9.44166	410
9.46211	192		9.46211	35		9.46211	281		9.46211	168		9.46211	121		9.46211	231		9.46211	393		9.46211	114		9.46211	409
9.48256	189		9.48256	33		9.48256	258		9.48256	158		9.48256	136		9.48256	233		9.48256	369		9.48256	109		9.48256	434
9.50301	158		9.50301	38		9.50301	258		9.50301	154		9.50301	137		9.50301	230		9.50301	394		9.50301	110		9.50301	398
9.52346	178		9.52346	34		9.52346	272		9.52346	160		9.52346	140		9.52346	241		9.52346	371		9.52346	131		9.52346	412
9.54391	182		9.54391	43		9.54391	259		9.54391	158		9.54391	120		9.54391	206		9.54391	357		9.54391	101		9.54391	434
9.56436	172		9.56436	46		9.56436	275		9.56436	155		9.56436	124		9.56436	236		9.56436	383		9.56436	116		9.56436	429
9.58481	184		9.58481	33		9.58481	282		9.58481	174		9.58481	121		9.58481	218		9.58481	394		9.58481	104		9.58481	429
9.60526	169		9.60526	39		9.60526	276		9.60526	161		9.60526	107		9.60526	225		9.60526	374		9.60526	126		9.60526	378
9.62571	179		9.62571	37		9.62571	273		9.62571	144		9.62571	146		9.62571	203		9.62571	388		9.62571	133		9.62571	414
9.64616	164		9.64616	35		9.64616	280		9.64616	170		9.64616	116		9.64616	205		9.64616	352		9.64616	125		9.64616	450
9.66661	185		9.66661	38		9.66661	257		9.66661	171		9.66661	140		9.66661	234		9.66661	354		9.66661	101		9.66661	456
9.68706	151		9.68706	46		9.68706	258		9.68706	152		9.68706	112		9.68706	217		9.68706	382		9.68706	127		9.68706	425
9.7075	180		9.7075	39		9.7075	276		9.7075	145		9.7075	122		9.7075	219		9.7075	380		9.7075	122		9.7075	379
9.72795	185		9.72795	43		9.72795	245		9.72795	173		9.72795	135		9.72795	235		9.72795	361		9.72795	116		9.72795	465
9.7484	162		9.7484	45		9.7484	286		9.7484	162		9.7484	125		9.7484	235		9.7484	359		9.7484	107		9.7484	467
9.76885	217		9.76885	35		9.76885	253		9.76885	153		9.76885	125		9.76885	214		9.76885	387		9.76885	116		9.76885	402
9.7893	196		9.7893	41		9.7893	286		9.7893	170		9.7893	152		9.7893	210		9.7893	376		9.7893	120		9.7893	436
9.80975	186		9.80975	49		9.80975	292		9.80975	176		9.80975	116		9.80975	222		9.80975	370		9.80975	151		9.80975	413
9.8302	170		9.8302	43		9.8302	292		9.8302	173		9.8302	132		9.8302	188		9.8302	396		9.8302	142		9.8302	412
9.85065	182		9.85065	52		9.85065	297		9.85065	177		9.85065	130		9.85065	214		9.85065	367		9.85065	121		9.85065	405
9.8711	182		9.8711	49		9.8711	311		9.8711	161		9.8711	141		9.8711	216		9.8711	358		9.8711	124		9.8711	411
9.89155	163		9.89155	38		9.89155	323		9.89155	189		9.89155	132		9.89155	217		9.89155	360		9.89155	131		9.89155	414
9.912	179		9.912	55		9.912	303		9.912	147		9.912	148		9.912	222		9.912	354		9.912	133		9.912	458
9.93245	192		9.93245	40		9.93245	308		9.93245	148		9.93245	141		9.93245	207		9.93245	344		9.93245	131		9.93245	406
9.9529	196		9.9529	57		9.9529	334		9.9529	161		9.9529	134		9.9529	214		9.9529	374		9.9529	132		9.9529	441
9.97335	225		9.97335	60		9.97335	354		9.97335	178		9.97335	134		9.97335	226		9.97335	389		9.97335	111		9.97335	451
9.9938	214		9.9938	62		9.9938	356		9.9938	204		9.9938	160		9.9938	194		9.9938	382		9.9938	112		9.9938	470
10.0142	204		10.0142	56		10.0142	357		10.0142	166		10.0142	154		10.0142	211		10.0142	375		10.0142	117		10.0142	471
10.0347	243		10.0347	82		10.0347	338		10.0347	152		10.0347	132		10.0347	256		10.0347	395		10.0347	109		10.0347	475
10.0551	240		10.0551	82		10.0551	400		10.0551	201		10.0551	164		10.0551	230		10.0551	364		10.0551	109		10.0551	578
10.0756	281		10.0756	71		10.0756	431		10.0756	175		10.0756	149		10.0756	225		10.0756	362		10.0756	132		10.0756	631
10.096	339		10.096	82		10.096	446		10.096	179		10.096	181		10.096	237		10.096	394		10.096	120		10.096	877
10.1165	462		10.1165	117		10.1165	445		10.1165	210		10.1165	161		10.1165	227		10.1165	434		10.1165	104		10.1165	1163
10.1369	648		10.1369	146		10.1369	524		10.1369	251		10.1369	189		10.1369	247		10.1369	474		10.1369	125		10.1369	1791
10.1574	938		10.1574	183		10.1574	504		10.1574	394		10.1574	187		10.1574	263		10.1574	543		10.1574	164		10.1574	2662
10.1778	982		10.1778	262		10.1778	592		10.1778	533		10.1778	262		10.1778	228		10.1778	556		10.1778	207		10.1778	2581
10.1983	862		10.1983	334		10.1983	560		10.1983	656		10.1983	340		10.1983	230		10.1983	520		10.1983	282		10.1983	2014
10.2187	665		10.2187	397		10.2187	608		10.2187	676		10.2187	501		10.2187	243		10.2187	417		10.2187	523		10.2187	1435
10.2392	467		10.2392	366		10.2392	572		10.2392	561		10.2392	558		10.2392	228		10.2392	414		10.2392	1433		10.2392	965
10.2596	328		10.2596	251		10.2596	451		10.2596	468		10.2596	573		10.2596	201		10.2596	381		10.2596	2175		10.2596	700
10.2801	279		10.2801	178		10.2801	435		10.2801	381		10.2801	568		10.2801	218		10.2801	364		10.2801	1608		10.2801	579
10.3005	207		10.3005	130		10.3005	416		10.3005	267		10.3005	434		10.3005	245		10.3005	415		10.3005	785		10.3005	510
10.321	205		10.321	96		10.321	352		10.321	213		10.321	289		10.321	226		10.321	383		10.321	322		10.321	522
10.3414	234		10.3414	98		10.3414	391		10.3414	200		10.3414	216		10.3414	215		10.3414	395		10.3414	251		10.3414	528
10.3619	218		10.3619	82		10.3619	345		10.3619	169		10.3619	173		10.3619	224		10.3619	366		10.3619	262		10.3619	491
10.3823	220		10.3823	83		10.3823	354		10.3823	181		10.3823	180		10.3823	218		10.3823	389		10.3823	253		10.3823	504
10.4028	187		10.4028	87		10.4028	328		10.4028	161		10.4028	157		10.4028	225		10.4028	361		10.4028	287		10.4028	473
10.4232	199		10.4232	74		10.4232	312		10.4232	165		10.4232	137		10.4232	221		10.4232	390		10.4232	291		10.4232	490
10.4437	170		10.4437	84		10.4437	281		10.4437	158		10.4437	158		10.4437	207		10.4437	383		10.4437	301		10.4437	449
10.4641	191		10.4641	89		10.4641	314		10.4641	174		10.4641	166		10.4641	203		10.4641	339		10.4641	286		10.4641	454
10.4846	166		10.4846	73		10.4846	287		10.4846	158		10.4846	154		10.4846	187		10.4846	332		10.4846	317		10.4846	406
10.505	177		10.505	69		10.505	290		10.505	144		10.505	144		10.505	219		10.505	324		10.505	335		10.505	362
10.5255	187		10.5255	36		10.5255	269		10.5255	161		10.5255	144		10.5255	167		10.5255	328		10.5255	275		10.5255	374
10.5459	173		10.5459	48		10.5459	284		10.5459	149		10.5459	128		10.5459	199		10.5459	335		10.5459	230		10.5459	348
10.5664	174		10.5664	48		10.5664	240		10.5664	140		10.5664	129		10.5664	143		10.5664	330		10.5664	179		10.5664	394
10.5868	173		10.5868	58		10.5868	243		10.5868	133		10.5868	125		10.5868	174		10.5868	332		10.5868	141		10.5868	383
10.6073	174		10.6073	60		10.6073	254		10.6073	130		10.6073	119		10.6073	190		10.6073	303		10.6073	144		10.6073	409
10.6277	150		10.6277	57		10.6277	256		10.6277	149		10.6277	118		10.6277	184		10.6277	297		10.6277	123		10.6277	391
10.6482	184		10.6482	41		10.6482	219		10.6482	146		10.6482	106		10.6482	161		10.6482	316		10.6482	110		10.6482	372
10.6686	165		10.6686	61		10.6686	226		10.6686	138		10.6686	112		10.6686	158		10.6686	313		10.6686	125		10.6686	355
10.6891	164		10.6891	52		10.6891	219		10.6891	137		10.6891	137		10.6891	198		10.6891	289		10.6891	160		10.6891	378
10.7095	173		10.7095	47		10.7095	235		10.7095	131		10.7095	129		10.7095	166		10.7095	326		10.7095	115		10.7095	365
10.73	160		10.73	51		10.73	211		10.73	113		10.73	97		10.73	201		10.73	321		10.73	121		10.73	350
10.7504	163		10.7504	48		10.7504	202		10.7504	133		10.7504	113		10.7504	165		10.7504	307		10.7504	122		10.7504	366
10.7709	166		10.7709	47		10.7709	209		10.7709	131		10.7709	93		10.7709	176		10.7709	330		10.7709	131		10.7709	397
10.7913	146		10.7913	48		10.7913	242		10.7913	114		10.7913	132		10.7913	159		10.7913	332		10.7913	123		10.7913	357
10.8118	171		10.8118	53		10.8118	207		10.8118	119		10.8118	114		10.8118	165		10.8118	309		10.8118	129		10.8118	363
10.8322	153		10.8322	57		10.8322	216		10.8322	97		10.8322	113		10.8322	174		10.8322	294		10.8322	139		10.8322	376
10.8527	180		10.8527	56		10.8527	183		10.8527	122		10.8527	120		10.8527	148		10.8527	317		10.8527	134		10.8527	370
10.8731	207		10.8731	70		10.8731	217		10.8731	130		10.8731	158		10.8731	192		10.8731	299		10.8731	107		10.8731	389
10.8936	210		10.8936	56		10.8936	209		10.8936	134		10.8936	139		10.8936	173		10.8936	316		10.8936	109		10.8936	386
10.914	219		10.914	73		10.914	240		10.914	138		10.914	170		10.914	175		10.914	315		10.914	143		10.914	411
10.9345	209		10.9345	70		10.9345	271		10.9345	162		10.9345	198		10.9345	172		10.9345	295		10.9345	106		10.9345	428
10.9549	238		10.9549	100		10.9549	287		10.9549	152		10.9549	199		10.9549	182		10.9549	295		10.9549	119		10.9549	464
10.9754	293		10.9754	120		10.9754	363		10.9754	167		10.9754	268		10.9754	171		10.9754	307		10.9754	123		10.9754	515
10.9958	335		10.9958	127		10.9958	405		10.9958	214		10.9958	269		10.9958	189		10.9958	333		10.9958	110		10.9958	577
11.0163	434		11.0163	153		11.0163	483		11.0163	209		11.0163	316		11.0163	220		11.0163	319		11.0163	131		11.0163	616
11.0367	381		11.0367	225		11.0367	421		11.0367	192		11.0367	226		11.0367	205		11.0367	327		11.0367	131		11.0367	674
11.0572	345		11.0572	248		11.0572	310		11.0572	183		11.0572	217		11.0572	269		11.0572	351		11.0572	141		11.0572	614
11.0776	297		11.0776	220		11.0776	299		11.0776	180		11.0776	186		11.0776	244		11.0776	340		11.0776	152		11.0776	531
11.0981	264		11.0981	159		11.0981	241		11.0981	171		11.0981	180		11.0981	224		11.0981	362		11.0981	187		11.0981	474
11.1185	209		11.1185	97		11.1185	254		11.1185	137		11.1185	115		11.1185	187		11.1185	312		11.1185	201		11.1185	413
11.139	188		11.139	92		11.139	221		11.139	129		11.139	155		11.139	175		11.139	262		11.139	164		11.139	370
11.1594	176		11.1594	76		11.1594	224		11.1594	119		11.1594	120		11.1594	185		11.1594	313		11.1594	176		11.1594	392
11.1799	215		11.1799	67		11.1799	218		11.1799	125		11.1799	124		11.1799	168		11.1799	310		11.1799	155		11.1799	365
11.2003	168		11.2003	77		11.2003	218		11.2003	133		11.2003	125		11.2003	164		11.2003	294		11.2003	160		11.2003	343
11.2208	157		11.2208	59		11.2208	223		11.2208	132		11.2208	135		11.2208	165		11.2208	300		11.2208	132		11.2208	386
11.2412	161		11.2412	70		11.2412	232		11.2412	132		11.2412	111		11.2412	189		11.2412	296		11.2412	119		11.2412	372
11.2617	196		11.2617	84		11.2617	193		11.2617	142		11.2617	118		11.2617	162		11.2617	277		11.2617	142		11.2617	374
11.2821	144		11.2821	58		11.2821	207		11.2821	123		11.2821	104		11.2821	158		11.2821	300		11.2821	136		11.2821	368
11.3026	170		11.3026	64		11.3026	206		11.3026	123		11.3026	102		11.3026	167		11.3026	278		11.3026	128		11.3026	363
11.323	166		11.323	59		11.323	214		11.323	122		11.323	125		11.323	157		11.323	286		11.323	144		11.323	354
11.3435	140		11.3435	58		11.3435	185		11.3435	115		11.3435	128		11.3435	179		11.3435	272		11.3435	167		11.3435	328
11.3639	156		11.3639	62		11.3639	187		11.3639	102		11.3639	99		11.3639	146		11.3639	251		11.3639	130		11.3639	314
11.3844	147		11.3844	51		11.3844	171		11.3844	132		11.3844	127		11.3844	138		11.3844	238		11.3844	138		11.3844	308
11.4048	137		11.4048	41		11.4048	186		11.4048	115		11.4048	115		11.4048	131		11.4048	266		11.4048	127		11.4048	295
11.4253	151		11.4253	55		11.4253	180		11.4253	101		11.4253	112		11.4253	121		11.4253	261		11.4253	132		11.4253	297
11.4457	149		11.4457	69		11.4457	203		11.4457	117		11.4457	118		11.4457	142		11.4457	259		11.4457	138		11.4457	320
11.4662	149		11.4662	61		11.4662	166		11.4662	98		11.4662	110		11.4662	127		11.4662	275		11.4662	118		11.4662	346
11.4866	140		11.4866	46		11.4866	178		11.4866	95		11.4866	105		11.4866	134		11.4866	261		11.4866	116		11.4866	308
11.5071	122		11.5071	54		11.5071	172		11.5071	109		11.5071	115		11.5071	133		11.5071	273		11.5071	151		11.5071	322
11.5275	124		11.5275	63		11.5275	199		11.5275	116		11.5275	94		11.5275	145		11.5275	219		11.5275	132		11.5275	301
11.548	138		11.548	56		11.548	192		11.548	108		11.548	126		11.548	130		11.548	224		11.548	112		11.548	284
11.5684	167		11.5684	59		11.5684	184		11.5684	119		11.5684	111		11.5684	115		11.5684	269		11.5684	113		11.5684	323
11.5889	126		11.5889	52		11.5889	197		11.5889	115		11.5889	100		11.5889	142		11.5889	249		11.5889	126		11.5889	345
11.6093	128		11.6093	57		11.6093	176		11.6093	98		11.6093	107		11.6093	117		11.6093	245		11.6093	139		11.6093	330
11.6297	148		11.6297	53		11.6297	222		11.6297	107		11.6297	132		11.6297	116		11.6297	239		11.6297	127		11.6297	322
11.6502	156		11.6502	47		11.6502	197		11.6502	102		11.6502	121		11.6502	138		11.6502	244		11.6502	126		11.6502	309
11.6706	147		11.6706	55		11.6706	188		11.6706	117		11.6706	115		11.6706	122		11.6706	256		11.6706	120		11.6706	324
11.6911	159		11.6911	49		11.6911	181		11.6911	114		11.6911	102		11.6911	143		11.6911	221		11.6911	120		11.6911	321
11.7115	141		11.7115	57		11.7115	195		11.7115	116		11.7115	106		11.7115	130		11.7115	242		11.7115	124		11.7115	296
11.732	150		11.732	50		11.732	181		11.732	118		11.732	121		11.732	116		11.732	247		11.732	128		11.732	299
11.7524	145		11.7524	62		11.7524	194		11.7524	94		11.7524	121		11.7524	115		11.7524	224		11.7524	140		11.7524	318
11.7729	118		11.7729	60		11.7729	189		11.7729	108		11.7729	101		11.7729	130		11.7729	239		11.7729	125		11.7729	302
11.7933	136		11.7933	55		11.7933	166		11.7933	99		11.7933	109		11.7933	123		11.7933	224		11.7933	126		11.7933	286
11.8138	145		11.8138	58		11.8138	172		11.8138	105		11.8138	98		11.8138	120		11.8138	229		11.8138	119		11.8138	307
11.8342	144		11.8342	47		11.8342	195		11.8342	81		11.8342	112		11.8342	116		11.8342	237		11.8342	99		11.8342	281
11.8547	162		11.8547	64		11.8547	182		11.8547	110		11.8547	117		11.8547	120		11.8547	223		11.8547	114		11.8547	306
11.8751	123		11.8751	62		11.8751	182		11.8751	111		11.8751	99		11.8751	121		11.8751	199		11.8751	122		11.8751	296
11.8956	137		11.8956	52		11.8956	170		11.8956	111		11.8956	104		11.8956	118		11.8956	203		11.8956	139		11.8956	298
11.916	144		11.916	60		11.916	205		11.916	99		11.916	106		11.916	149		11.916	206		11.916	115		11.916	317
11.9365	153		11.9365	59		11.9365	180		11.9365	89		11.9365	87		11.9365	116		11.9365	224		11.9365	108		11.9365	278
11.9569	145		11.9569	48		11.9569	207		11.9569	106		11.9569	98		11.9569	127		11.9569	216		11.9569	119		11.9569	282
11.9774	124		11.9774	62		11.9774	167		11.9774	102		11.9774	112		11.9774	115		11.9774	221		11.9774	138		11.9774	284
11.9978	145		11.9978	56		11.9978	186		11.9978	104		11.9978	111		11.9978	136		11.9978	224		11.9978	119		11.9978	286
12.0183	137		12.0183	55		12.0183	173		12.0183	101		12.0183	115		12.0183	121		12.0183	203		12.0183	123		12.0183	308
12.0387	151		12.0387	50		12.0387	179		12.0387	115		12.0387	111		12.0387	135		12.0387	201		12.0387	112		12.0387	298
12.0592	139		12.0592	53		12.0592	176		12.0592	98		12.0592	113		12.0592	130		12.0592	188		12.0592	117		12.0592	287
12.0796	147		12.0796	49		12.0796	178		12.0796	110		12.0796	125		12.0796	106		12.0796	206		12.0796	120		12.0796	298
12.1001	142		12.1001	70		12.1001	176		12.1001	107		12.1001	105		12.1001	125		12.1001	208		12.1001	109		12.1001	311
12.1205	127		12.1205	39		12.1205	208		12.1205	94		12.1205	129		12.1205	102		12.1205	216		12.1205	110		12.1205	298
12.141	136		12.141	56		12.141	198		12.141	92		12.141	93		12.141	108		12.141	181		12.141	96		12.141	268
12.1614	163		12.1614	58		12.1614	165		12.1614	112		12.1614	96		12.1614	109		12.1614	203		12.1614	129		12.1614	289
12.1819	132		12.1819	54		12.1819	185		12.1819	103		12.1819	110		12.1819	123		12.1819	196		12.1819	128		12.1819	258
12.2023	157		12.2023	62		12.2023	173		12.2023	119		12.2023	115		12.2023	116		12.2023	202		12.2023	112		12.2023	244
12.2228	147		12.2228	61		12.2228	168		12.2228	105		12.2228	124		12.2228	115		12.2228	196		12.2228	118		12.2228	267
12.2432	145		12.2432	62		12.2432	216		12.2432	90		12.2432	123		12.2432	106		12.2432	214		12.2432	125		12.2432	300
12.2637	163		12.2637	50		12.2637	194		12.2637	109		12.2637	124		12.2637	124		12.2637	202		12.2637	119		12.2637	276
12.2841	165		12.2841	51		12.2841	181		12.2841	111		12.2841	117		12.2841	123		12.2841	198		12.2841	122		12.2841	266
12.3046	142		12.3046	57		12.3046	200		12.3046	90		12.3046	106		12.3046	119		12.3046	193		12.3046	127		12.3046	283
12.325	170		12.325	58		12.325	186		12.325	88		12.325	124		12.325	124		12.325	196		12.325	110		12.325	286
12.3455	159		12.3455	59		12.3455	205		12.3455	91		12.3455	103		12.3455	100		12.3455	234		12.3455	127		12.3455	262
12.3659	148		12.3659	67		12.3659	190		12.3659	109		12.3659	114		12.3659	122		12.3659	213		12.3659	111		12.3659	294
12.3864	161		12.3864	68		12.3864	193		12.3864	114		12.3864	113		12.3864	111		12.3864	183		12.3864	121		12.3864	289
12.4068	150		12.4068	52		12.4068	206		12.4068	88		12.4068	135		12.4068	128		12.4068	205		12.4068	100		12.4068	302
12.4273	189		12.4273	64		12.4273	179		12.4273	120		12.4273	115		12.4273	109		12.4273	215		12.4273	117		12.4273	283
12.4477	158		12.4477	62		12.4477	196		12.4477	93		12.4477	131		12.4477	131		12.4477	204		12.4477	119		12.4477	298
12.4682	148		12.4682	55		12.4682	225		12.4682	98		12.4682	132		12.4682	130		12.4682	176		12.4682	134		12.4682	294
12.4886	165		12.4886	63		12.4886	213		12.4886	116		12.4886	140		12.4886	113		12.4886	196		12.4886	137		12.4886	283
12.5091	186		12.5091	68		12.5091	220		12.5091	94		12.5091	111		12.5091	115		12.5091	178		12.5091	120		12.5091	283
12.5295	179		12.5295	58		12.5295	213		12.5295	128		12.5295	109		12.5295	112		12.5295	195		12.5295	126		12.5295	313
12.55	183		12.55	61		12.55	208		12.55	113		12.55	134		12.55	116		12.55	179		12.55	131		12.55	285
12.5704	162		12.5704	74		12.5704	214		12.5704	106		12.5704	131		12.5704	114		12.5704	184		12.5704	140		12.5704	274
12.5909	206		12.5909	83		12.5909	214		12.5909	101		12.5909	140		12.5909	118		12.5909	197		12.5909	119		12.5909	295
12.6113	167		12.6113	80		12.6113	210		12.6113	116		12.6113	141		12.6113	120		12.6113	183		12.6113	117		12.6113	317
12.6318	202		12.6318	101		12.6318	255		12.6318	132		12.6318	128		12.6318	116		12.6318	203		12.6318	124		12.6318	328
12.6522	229		12.6522	103		12.6522	227		12.6522	124		12.6522	163		12.6522	112		12.6522	203		12.6522	129		12.6522	339
12.6727	216		12.6727	118		12.6727	298		12.6727	154		12.6727	168		12.6727	143		12.6727	207		12.6727	143		12.6727	359
12.6931	260		12.6931	114		12.6931	285		12.6931	146		12.6931	201		12.6931	131		12.6931	180		12.6931	125		12.6931	450
12.7136	294		12.7136	114		12.7136	317		12.7136	168		12.7136	190		12.7136	151		12.7136	225		12.7136	111		12.7136	410
12.734	325		12.734	149		12.734	348		12.734	207		12.734	227		12.734	172		12.734	197		12.734	147		12.734	492
12.7545	374		12.7545	153		12.7545	364		12.7545	241		12.7545	274		12.7545	182		12.7545	207		12.7545	153		12.7545	517
12.7749	433		12.7749	159		12.7749	423		12.7749	255		12.7749	297		12.7749	181		12.7749	269		12.7749	149		12.7749	616
12.7954	452		12.7954	204		12.7954	393		12.7954	263		12.7954	332		12.7954	203		12.7954	273		12.7954	151		12.7954	628
12.8158	477		12.8158	197		12.8158	449		12.8158	247		12.8158	328		12.8158	220		12.8158	222		12.8158	170		12.8158	647
12.8363	487		12.8363	235		12.8363	430		12.8363	275		12.8363	333		12.8363	224		12.8363	253		12.8363	197		12.8363	660
12.8567	441		12.8567	202		12.8567	441		12.8567	232		12.8567	333		12.8567	219		12.8567	230		12.8567	203		12.8567	554
12.8772	353		12.8772	176		12.8772	385		12.8772	207		12.8772	248		12.8772	194		12.8772	200		12.8772	233		12.8772	558
12.8976	325		12.8976	184		12.8976	348		12.8976	179		12.8976	240		12.8976	191		12.8976	214		12.8976	238		12.8976	477
12.9181	316		12.9181	156		12.9181	325		12.9181	176		12.9181	188		12.9181	189		12.9181	222		12.9181	266		12.9181	405
12.9385	243		12.9385	149		12.9385	305		12.9385	166		12.9385	207		12.9385	171		12.9385	218		12.9385	227		12.9385	418
12.959	246		12.959	129		12.959	302		12.959	139		12.959	180		12.959	190		12.959	199		12.959	206		12.959	408
12.9794	226		12.9794	104		12.9794	234		12.9794	120		12.9794	175		12.9794	143		12.9794	201		12.9794	210		12.9794	347
12.9999	190		12.9999	102		12.9999	276		12.9999	137		12.9999	146		12.9999	151		12.9999	189		12.9999	201		12.9999	352
13.0203	223		13.0203	109		13.0203	221		13.0203	121		13.0203	143		13.0203	157		13.0203	185		13.0203	188		13.0203	326
13.0408	197		13.0408	95		13.0408	233		13.0408	135		13.0408	116		13.0408	147		13.0408	167		13.0408	162		13.0408	314
13.0612	183		13.0612	88		13.0612	253		13.0612	107		13.0612	160		13.0612	124		13.0612	194		13.0612	142		13.0612	326
13.0817	179		13.0817	94		13.0817	240		13.0817	126		13.0817	131		13.0817	141		13.0817	165		13.0817	186		13.0817	288
13.1021	171		13.1021	78		13.1021	232		13.1021	129		13.1021	154		13.1021	134		13.1021	174		13.1021	157		13.1021	298
13.1226	170		13.1226	85		13.1226	206		13.1226	99		13.1226	138		13.1226	120		13.1226	154		13.1226	158		13.1226	294
13.143	180		13.143	88		13.143	237		13.143	103		13.143	133		13.143	127		13.143	179		13.143	144		13.143	275
13.1635	162		13.1635	83		13.1635	181		13.1635	102		13.1635	108		13.1635	130		13.1635	152		13.1635	165		13.1635	293
13.1839	154		13.1839	77		13.1839	204		13.1839	119		13.1839	133		13.1839	111		13.1839	166		13.1839	172		13.1839	253
13.2044	176		13.2044	81		13.2044	195		13.2044	97		13.2044	126		13.2044	123		13.2044	151		13.2044	140		13.2044	268
13.2248	156		13.2248	66		13.2248	210		13.2248	107		13.2248	126		13.2248	115		13.2248	182		13.2248	156		13.2248	235
13.2453	145		13.2453	64		13.2453	211		13.2453	108		13.2453	116		13.2453	96		13.2453	174		13.2453	134		13.2453	283
13.2657	145		13.2657	85		13.2657	221		13.2657	98		13.2657	120		13.2657	115		13.2657	160		13.2657	111		13.2657	271
13.2862	171		13.2862	59		13.2862	202		13.2862	96		13.2862	113		13.2862	99		13.2862	160		13.2862	138		13.2862	260
13.3066	137		13.3066	59		13.3066	214		13.3066	92		13.3066	103		13.3066	122		13.3066	150		13.3066	115		13.3066	253
13.327	153		13.327	87		13.327	188		13.327	106		13.327	109		13.327	126		13.327	174		13.327	114		13.327	243
13.3475	167		13.3475	76		13.3475	191		13.3475	107		13.3475	117		13.3475	101		13.3475	153		13.3475	136		13.3475	255
13.3679	164		13.3679	75		13.3679	192		13.3679	104		13.3679	119		13.3679	115		13.3679	173		13.3679	130		13.3679	283
13.3884	177		13.3884	78		13.3884	212		13.3884	113		13.3884	107		13.3884	116		13.3884	169		13.3884	118		13.3884	287
13.4088	156		13.4088	73		13.4088	205		13.4088	93		13.4088	116		13.4088	117		13.4088	138		13.4088	141		13.4088	293
13.4293	166		13.4293	85		13.4293	170		13.4293	85		13.4293	104		13.4293	111		13.4293	132		13.4293	128		13.4293	281
13.4497	157		13.4497	75		13.4497	182		13.4497	95		13.4497	114		13.4497	100		13.4497	145		13.4497	134		13.4497	279
13.4702	153		13.4702	86		13.4702	189		13.4702	94		13.4702	108		13.4702	105		13.4702	138		13.4702	123		13.4702	278
13.4906	162		13.4906	67		13.4906	200		13.4906	97		13.4906	112		13.4906	94		13.4906	140		13.4906	150		13.4906	301
13.5111	182		13.5111	87		13.5111	174		13.5111	115		13.5111	115		13.5111	126		13.5111	139		13.5111	134		13.5111	304
13.5315	170		13.5315	67		13.5315	181		13.5315	111		13.5315	109		13.5315	117		13.5315	162		13.5315	107		13.5315	340
13.552	169		13.552	77		13.552	185		13.552	93		13.552	111		13.552	121		13.552	159		13.552	126		13.552	356
13.5724	186		13.5724	70		13.5724	195		13.5724	107		13.5724	124		13.5724	130		13.5724	114		13.5724	130		13.5724	357
13.5929	185		13.5929	81		13.5929	202		13.5929	122		13.5929	118		13.5929	109		13.5929	150		13.5929	131		13.5929	286
13.6133	174		13.6133	96		13.6133	213		13.6133	106		13.6133	134		13.6133	101		13.6133	161		13.6133	131		13.6133	287
13.6338	169		13.6338	101		13.6338	212		13.6338	145		13.6338	126		13.6338	103		13.6338	159		13.6338	148		13.6338	265
13.6542	164		13.6542	72		13.6542	190		13.6542	112		13.6542	123		13.6542	126		13.6542	152		13.6542	156		13.6542	281
13.6747	157		13.6747	76		13.6747	193		13.6747	103		13.6747	137		13.6747	115		13.6747	126		13.6747	148		13.6747	272
13.6951	151		13.6951	71		13.6951	204		13.6951	110		13.6951	110		13.6951	124		13.6951	157		13.6951	147		13.6951	265
13.7156	149		13.7156	82		13.7156	200		13.7156	109		13.7156	109		13.7156	117		13.7156	142		13.7156	104		13.7156	248
13.736	172		13.736	70		13.736	210		13.736	92		13.736	120		13.736	97		13.736	149		13.736	133		13.736	263
13.7565	169		13.7565	75		13.7565	191		13.7565	109		13.7565	98		13.7565	119		13.7565	130		13.7565	135		13.7565	252
13.7769	157		13.7769	86		13.7769	220		13.7769	90		13.7769	110		13.7769	104		13.7769	117		13.7769	137		13.7769	281
13.7974	175		13.7974	80		13.7974	194		13.7974	104		13.7974	107		13.7974	110		13.7974	139		13.7974	129		13.7974	285
13.8178	166		13.8178	65		13.8178	225		13.8178	84		13.8178	128		13.8178	104		13.8178	142		13.8178	125		13.8178	279
13.8383	134		13.8383	79		13.8383	206		13.8383	109		13.8383	129		13.8383	106		13.8383	149		13.8383	135		13.8383	270
13.8587	167		13.8587	81		13.8587	200		13.8587	92		13.8587	114		13.8587	112		13.8587	141		13.8587	130		13.8587	275
13.8792	166		13.8792	101		13.8792	214		13.8792	96		13.8792	123		13.8792	97		13.8792	157		13.8792	144		13.8792	275
13.8996	155		13.8996	89		13.8996	188		13.8996	123		13.8996	101		13.8996	92		13.8996	145		13.8996	135		13.8996	289
13.9201	170		13.9201	75		13.9201	195		13.9201	90		13.9201	108		13.9201	136		13.9201	143		13.9201	127		13.9201	289
13.9405	155		13.9405	79		13.9405	207		13.9405	98		13.9405	114		13.9405	113		13.9405	146		13.9405	131		13.9405	251
13.961	138		13.961	91		13.961	194		13.961	109		13.961	137		13.961	114		13.961	137		13.961	133		13.961	228
13.9814	151		13.9814	72		13.9814	214		13.9814	95		13.9814	111		13.9814	108		13.9814	132		13.9814	154		13.9814	219
14.0019	144		14.0019	76		14.0019	213		14.0019	101		14.0019	124		14.0019	126		14.0019	150		14.0019	132		14.0019	264
14.0223	167		14.0223	86		14.0223	222		14.0223	87		14.0223	132		14.0223	113		14.0223	137		14.0223	140		14.0223	255
14.0428	169		14.0428	91		14.0428	196		14.0428	102		14.0428	121		14.0428	84		14.0428	143		14.0428	120		14.0428	283
14.0632	164		14.0632	78		14.0632	243		14.0632	97		14.0632	112		14.0632	122		14.0632	147		14.0632	117		14.0632	252
14.0837	146		14.0837	74		14.0837	212		14.0837	95		14.0837	102		14.0837	120		14.0837	140		14.0837	137		14.0837	292
14.1041	148		14.1041	84		14.1041	201		14.1041	107		14.1041	126		14.1041	120		14.1041	131		14.1041	140		14.1041	268
14.1246	163		14.1246	81		14.1246	224		14.1246	107		14.1246	111		14.1246	126		14.1246	150		14.1246	108		14.1246	269
14.145	161		14.145	86		14.145	235		14.145	109		14.145	121		14.145	111		14.145	129		14.145	148		14.145	258
14.1655	188		14.1655	97		14.1655	231		14.1655	113		14.1655	117		14.1655	107		14.1655	128		14.1655	118		14.1655	298
14.1859	171		14.1859	89		14.1859	194		14.1859	83		14.1859	102		14.1859	97		14.1859	143		14.1859	108		14.1859	278
14.2064	157		14.2064	89		14.2064	224		14.2064	99		14.2064	103		14.2064	121		14.2064	144		14.2064	133		14.2064	294
14.2268	189		14.2268	85		14.2268	197		14.2268	100		14.2268	122		14.2268	104		14.2268	140		14.2268	134		14.2268	251
14.2473	185		14.2473	84		14.2473	222		14.2473	82		14.2473	128		14.2473	100		14.2473	140		14.2473	133		14.2473	272
14.2677	179		14.2677	100		14.2677	228		14.2677	113		14.2677	131		14.2677	111		14.2677	136		14.2677	130		14.2677	276
14.2882	182		14.2882	107		14.2882	251		14.2882	93		14.2882	126		14.2882	124		14.2882	133		14.2882	117		14.2882	314
14.3086	199		14.3086	91		14.3086	235		14.3086	102		14.3086	123		14.3086	122		14.3086	134		14.3086	135		14.3086	321
14.3291	214		14.3291	83		14.3291	248		14.3291	112		14.3291	135		14.3291	127		14.3291	144		14.3291	115		14.3291	335
14.3495	223		14.3495	109		14.3495	256		14.3495	113		14.3495	143		14.3495	118		14.3495	144		14.3495	143		14.3495	392
14.37	226		14.37	127		14.37	237		14.37	125		14.37	161		14.37	141		14.37	160		14.37	150		14.37	486
14.3904	249		14.3904	110		14.3904	262		14.3904	155		14.3904	182		14.3904	157		14.3904	151		14.3904	130		14.3904	544
14.4109	305		14.4109	127		14.4109	280		14.4109	132		14.4109	196		14.4109	144		14.4109	148		14.4109	126		14.4109	570
14.4313	319		14.4313	157		14.4313	285		14.4313	211		14.4313	217		14.4313	180		14.4313	159		14.4313	147		14.4313	592
14.4518	352		14.4518	179		14.4518	263		14.4518	211		14.4518	261		14.4518	179		14.4518	175		14.4518	166		14.4518	630
14.4722	347		14.4722	222		14.4722	281		14.4722	222		14.4722	274		14.4722	202		14.4722	169		14.4722	212		14.4722	655
14.4927	306		14.4927	229		14.4927	239		14.4927	205		14.4927	222		14.4927	179		14.4927	164		14.4927	229		14.4927	549
14.5131	273		14.5131	197		14.5131	274		14.5131	191		14.5131	240		14.5131	178		14.5131	158		14.5131	262		14.5131	510
14.5336	245		14.5336	167		14.5336	263		14.5336	158		14.5336	194		14.5336	192		14.5336	158		14.5336	234		14.5336	443
14.554	245		14.554	173		14.554	261		14.554	150		14.554	159		14.554	155		14.554	165		14.554	239		14.554	382
14.5745	226		14.5745	145		14.5745	264		14.5745	140		14.5745	160		14.5745	160		14.5745	141		14.5745	245		14.5745	360
14.5949	215		14.5949	118		14.5949	266		14.5949	150		14.5949	170		14.5949	134		14.5949	141		14.5949	209		14.5949	378
14.6154	238		14.6154	100		14.6154	257		14.6154	124		14.6154	164		14.6154	131		14.6154	167		14.6154	197		14.6154	365
14.6358	220		14.6358	124		14.6358	243		14.6358	120		14.6358	161		14.6358	114		14.6358	129		14.6358	188		14.6358	373
14.6563	222		14.6563	131		14.6563	287		14.6563	125		14.6563	138		14.6563	142		14.6563	158		14.6563	187		14.6563	344
14.6767	225		14.6767	129		14.6767	282		14.6767	121		14.6767	150		14.6767	133		14.6767	150		14.6767	188		14.6767	376
14.6972	224		14.6972	129		14.6972	269		14.6972	128		14.6972	154		14.6972	146		14.6972	124		14.6972	173		14.6972	298
14.7176	228		14.7176	120		14.7176	295		14.7176	140		14.7176	145		14.7176	129		14.7176	152		14.7176	179		14.7176	370
14.7381	178		14.7381	103		14.7381	307		14.7381	120		14.7381	164		14.7381	135		14.7381	145		14.7381	153		14.7381	332
14.7585	237		14.7585	128		14.7585	290		14.7585	149		14.7585	164		14.7585	150		14.7585	135		14.7585	175		14.7585	353
14.779	265		14.779	123		14.779	338		14.779	158		14.779	162		14.779	149		14.779	140		14.779	176		14.779	350
14.7994	258		14.7994	108		14.7994	298		14.7994	149		14.7994	200		14.7994	139		14.7994	149		14.7994	170		14.7994	361
14.8199	282		14.8199	134		14.8199	357		14.8199	155		14.8199	161		14.8199	145		14.8199	161		14.8199	183		14.8199	399
14.8403	283		14.8403	137		14.8403	374		14.8403	146		14.8403	158		14.8403	158		14.8403	183		14.8403	177		14.8403	448
14.8608	348		14.8608	177		14.8608	395		14.8608	147		14.8608	164		14.8608	183		14.8608	151		14.8608	154		14.8608	559
14.8812	414		14.8812	154		14.8812	404		14.8812	149		14.8812	202		14.8812	189		14.8812	172		14.8812	189		14.8812	712
14.9017	549		14.9017	211		14.9017	473		14.9017	184		14.9017	205		14.9017	252		14.9017	190		14.9017	183		14.9017	913
14.9221	665		14.9221	209		14.9221	521		14.9221	197		14.9221	209		14.9221	320		14.9221	236		14.9221	152		14.9221	1384
14.9426	861		14.9426	290		14.9426	595		14.9426	241		14.9426	260		14.9426	476		14.9426	236		14.9426	165		14.9426	2067
14.963	1140		14.963	364		14.963	656		14.963	315		14.963	269		14.963	625		14.963	290		14.963	265		14.963	3415
14.9835	1491		14.9835	481		14.9835	855		14.9835	360		14.9835	365		14.9835	888		14.9835	350		14.9835	229		14.9835	6477
15.0039	1875		15.0039	637		15.0039	992		15.0039	544		15.0039	487		15.0039	1072		15.0039	480		15.0039	298		15.0039	8133
15.0244	2097		15.0244	877		15.0244	1163		15.0244	703		15.0244	664		15.0244	1121		15.0244	499		15.0244	387		15.0244	8905
15.0448	2150		15.0448	1045		15.0448	1196		15.0448	1071		15.0448	889		15.0448	1039		15.0448	529		15.0448	535		15.0448	7211
15.0652	1959		15.0652	1118		15.0652	1240		15.0652	1982		15.0652	1111		15.0652	847		15.0652	494		15.0652	774		15.0652	4909
15.0857	1579		15.0857	1137		15.0857	1186		15.0857	2751		15.0857	1697		15.0857	674		15.0857	469		15.0857	1301		15.0857	2935
15.1061	1103		15.1061	914		15.1061	1023		15.1061	2812		15.1061	1972		15.1061	512		15.1061	395		15.1061	2377		15.1061	1788
15.1266	848		15.1266	735		15.1266	985		15.1266	2406		15.1266	2009		15.1266	385		15.1266	310		15.1266	2806		15.1266	1336
15.147	611		15.147	591		15.147	865		15.147	1770		15.147	1825		15.147	323		15.147	336		15.147	2202		15.147	1010
15.1675	556		15.1675	460		15.1675	804		15.1675	1131		15.1675	1409		15.1675	312		15.1675	283		15.1675	1649		15.1675	880
15.1879	510		15.1879	382		15.1879	667		15.1879	722		15.1879	981		15.1879	308		15.1879	258		15.1879	948		15.1879	788
15.2084	467		15.2084	336		15.2084	625		15.2084	543		15.2084	730		15.2084	292		15.2084	267		15.2084	700		15.2084	730
15.2288	420		15.2288	325		15.2288	616		15.2288	445		15.2288	571		15.2288	234		15.2288	247		15.2288	500		15.2288	681
15.2493	385		15.2493	287		15.2493	568		15.2493	381		15.2493	479		15.2493	255		15.2493	282		15.2493	524		15.2493	643
15.2697	347		15.2697	260		15.2697	552		15.2697	350		15.2697	435		15.2697	273		15.2697	275		15.2697	433		15.2697	584
15.2902	342		15.2902	254		15.2902	548		15.2902	311		15.2902	374		15.2902	224		15.2902	222		15.2902	459		15.2902	543
15.3106	320		15.3106	232		15.3106	536		15.3106	292		15.3106	359		15.3106	195		15.3106	205		15.3106	445		15.3106	442
15.3311	310		15.3311	200		15.3311	514		15.3311	308		15.3311	356		15.3311	191		15.3311	198		15.3311	405		15.3311	455
15.3515	262		15.3515	193		15.3515	504		15.3515	260		15.3515	268		15.3515	156		15.3515	171		15.3515	397		15.3515	412
15.372	274		15.372	184		15.372	419		15.372	279		15.372	329		15.372	169		15.372	162		15.372	385		15.372	369
15.3924	259		15.3924	171		15.3924	443		15.3924	223		15.3924	270		15.3924	143		15.3924	158		15.3924	303		15.3924	344
15.4129	237		15.4129	171		15.4129	430		15.4129	234		15.4129	243		15.4129	124		15.4129	165		15.4129	260		15.4129	312
15.4333	226		15.4333	139		15.4333	478		15.4333	234		15.4333	236		15.4333	159		15.4333	161		15.4333	247		15.4333	320
15.4538	228		15.4538	161		15.4538	407		15.4538	197		15.4538	204		15.4538	140		15.4538	154		15.4538	201		15.4538	277
15.4742	230		15.4742	148		15.4742	458		15.4742	188		15.4742	215		15.4742	152		15.4742	125		15.4742	216		15.4742	325
15.4947	255		15.4947	128		15.4947	447		15.4947	180		15.4947	198		15.4947	125		15.4947	123		15.4947	173		15.4947	335
15.5151	210		15.5151	121		15.5151	433		15.5151	193		15.5151	188		15.5151	121		15.5151	134		15.5151	174		15.5151	312
15.5356	238		15.5356	143		15.5356	424		15.5356	165		15.5356	171		15.5356	140		15.5356	145		15.5356	164		15.5356	326
15.556	247		15.556	133		15.556	435		15.556	155		15.556	158		15.556	103		15.556	144		15.556	148		15.556	297
15.5765	198		15.5765	145		15.5765	423		15.5765	177		15.5765	169		15.5765	129		15.5765	138		15.5765	171		15.5765	270
15.5969	207		15.5969	128		15.5969	425		15.5969	144		15.5969	146		15.5969	145		15.5969	136		15.5969	158		15.5969	293
15.6174	211		15.6174	128		15.6174	365		15.6174	140		15.6174	173		15.6174	138		15.6174	130		15.6174	151		15.6174	326
15.6378	206		15.6378	143		15.6378	354		15.6378	135		15.6378	149		15.6378	124		15.6378	123		15.6378	146		15.6378	282
15.6583	203		15.6583	153		15.6583	389		15.6583	149		15.6583	148		15.6583	128		15.6583	116		15.6583	146		15.6583	349
15.6787	203		15.6787	116		15.6787	440		15.6787	128		15.6787	169		15.6787	134		15.6787	125		15.6787	168		15.6787	286
15.6992	214		15.6992	134		15.6992	383		15.6992	137		15.6992	147		15.6992	114		15.6992	153		15.6992	161		15.6992	317
15.7196	203		15.7196	130		15.7196	328		15.7196	142		15.7196	135		15.7196	141		15.7196	133		15.7196	145		15.7196	301
15.7401	208		15.7401	123		15.7401	391		15.7401	116		15.7401	153		15.7401	138		15.7401	138		15.7401	159		15.7401	303
15.7605	214		15.7605	140		15.7605	377		15.7605	148		15.7605	137		15.7605	116		15.7605	141		15.7605	158		15.7605	266
15.781	207		15.781	109		15.781	342		15.781	120		15.781	152		15.781	112		15.781	154		15.781	134		15.781	276
15.8014	201		15.8014	107		15.8014	344		15.8014	101		15.8014	130		15.8014	128		15.8014	106		15.8014	150		15.8014	298
15.8219	192		15.8219	123		15.8219	355		15.8219	112		15.8219	133		15.8219	130		15.8219	131		15.8219	151		15.8219	263
15.8423	219		15.8423	122		15.8423	313		15.8423	139		15.8423	158		15.8423	89		15.8423	154		15.8423	141		15.8423	274
15.8628	211		15.8628	115		15.8628	302		15.8628	144		15.8628	140		15.8628	108		15.8628	107		15.8628	160		15.8628	288
15.8832	216		15.8832	109		15.8832	351		15.8832	134		15.8832	146		15.8832	106		15.8832	118		15.8832	140		15.8832	259
15.9037	202		15.9037	111		15.9037	312		15.9037	110		15.9037	136		15.9037	103		15.9037	111		15.9037	154		15.9037	267
15.9241	192		15.9241	117		15.9241	326		15.9241	112		15.9241	150		15.9241	107		15.9241	111		15.9241	129		15.9241	257
15.9446	191		15.9446	125		15.9446	312		15.9446	115		15.9446	153		15.9446	105		15.9446	127		15.9446	157		15.9446	249
15.965	191		15.965	135		15.965	315		15.965	117		15.965	131		15.965	104		15.965	126		15.965	147		15.965	289
15.9855	199		15.9855	119		15.9855	324		15.9855	111		15.9855	124		15.9855	119		15.9855	110		15.9855	140		15.9855	291
16.0059	211		16.0059	129		16.0059	297		16.0059	102		16.0059	130		16.0059	104		16.0059	117		16.0059	156		16.0059	268
16.0264	194		16.0264	115		16.0264	291		16.0264	105		16.0264	144		16.0264	120		16.0264	126		16.0264	135		16.0264	255
16.0468	184		16.0468	102		16.0468	274		16.0468	103		16.0468	130		16.0468	107		16.0468	131		16.0468	161		16.0468	278
16.0673	216		16.0673	109		16.0673	284		16.0673	117		16.0673	139		16.0673	127		16.0673	122		16.0673	121		16.0673	266
16.0877	163		16.0877	98		16.0877	283		16.0877	98		16.0877	137		16.0877	110		16.0877	130		16.0877	142		16.0877	257
16.1082	191		16.1082	120		16.1082	297		16.1082	118		16.1082	148		16.1082	111		16.1082	125		16.1082	133		16.1082	265
16.1286	207		16.1286	113		16.1286	294		16.1286	124		16.1286	146		16.1286	101		16.1286	126		16.1286	146		16.1286	259
16.1491	191		16.1491	121		16.1491	281		16.1491	114		16.1491	137		16.1491	99		16.1491	126		16.1491	171		16.1491	286
16.1695	190		16.1695	120		16.1695	263		16.1695	108		16.1695	130		16.1695	110		16.1695	126		16.1695	129		16.1695	297
16.19	164		16.19	110		16.19	299		16.19	96		16.19	147		16.19	100		16.19	118		16.19	149		16.19	242
16.2104	186		16.2104	113		16.2104	280		16.2104	132		16.2104	139		16.2104	102		16.2104	120		16.2104	126		16.2104	268
16.2309	190		16.2309	106		16.2309	260		16.2309	104		16.2309	141		16.2309	111		16.2309	123		16.2309	159		16.2309	297
16.2513	201		16.2513	105		16.2513	260		16.2513	125		16.2513	126		16.2513	98		16.2513	94		16.2513	148		16.2513	265
16.2718	184		16.2718	116		16.2718	228		16.2718	108		16.2718	138		16.2718	103		16.2718	118		16.2718	153		16.2718	259
16.2922	204		16.2922	110		16.2922	250		16.2922	102		16.2922	134		16.2922	98		16.2922	138		16.2922	163		16.2922	263
16.3127	177		16.3127	112		16.3127	274		16.3127	94		16.3127	131		16.3127	88		16.3127	110		16.3127	126		16.3127	275
16.3331	191		16.3331	115		16.3331	256		16.3331	130		16.3331	128		16.3331	128		16.3331	102		16.3331	132		16.3331	258
16.3536	189		16.3536	113		16.3536	276		16.3536	101		16.3536	137		16.3536	89		16.3536	133		16.3536	131		16.3536	289
16.374	194		16.374	89		16.374	225		16.374	98		16.374	152		16.374	95		16.374	101		16.374	143		16.374	298
16.3945	203		16.3945	105		16.3945	271		16.3945	108		16.3945	122		16.3945	110		16.3945	109		16.3945	142		16.3945	288
16.4149	193		16.4149	102		16.4149	259		16.4149	115		16.4149	138		16.4149	124		16.4149	105		16.4149	148		16.4149	270
16.4354	178		16.4354	95		16.4354	243		16.4354	106		16.4354	165		16.4354	117		16.4354	121		16.4354	113		16.4354	265
16.4558	203		16.4558	119		16.4558	238		16.4558	129		16.4558	144		16.4558	97		16.4558	115		16.4558	137		16.4558	254
16.4763	214		16.4763	118		16.4763	260		16.4763	121		16.4763	134		16.4763	116		16.4763	134		16.4763	128		16.4763	278
16.4967	198		16.4967	112		16.4967	246		16.4967	112		16.4967	129		16.4967	100		16.4967	99		16.4967	161		16.4967	258
16.5172	222		16.5172	113		16.5172	285		16.5172	91		16.5172	112		16.5172	97		16.5172	103		16.5172	141		16.5172	273
16.5376	195		16.5376	88		16.5376	241		16.5376	98		16.5376	119		16.5376	112		16.5376	112		16.5376	143		16.5376	285
16.5581	188		16.5581	106		16.5581	267		16.5581	108		16.5581	138		16.5581	87		16.5581	110		16.5581	141		16.5581	252
16.5785	188		16.5785	95		16.5785	249		16.5785	101		16.5785	127		16.5785	95		16.5785	96		16.5785	136		16.5785	261
16.599	208		16.599	105		16.599	259		16.599	116		16.599	98		16.599	100		16.599	120		16.599	154		16.599	258
16.6194	176		16.6194	106		16.6194	263		16.6194	110		16.6194	136		16.6194	97		16.6194	92		16.6194	125		16.6194	301
16.6399	206		16.6399	108		16.6399	255		16.6399	123		16.6399	151		16.6399	95		16.6399	110		16.6399	139		16.6399	268
16.6603	200		16.6603	116		16.6603	234		16.6603	109		16.6603	118		16.6603	88		16.6603	113		16.6603	131		16.6603	285
16.6808	176		16.6808	104		16.6808	271		16.6808	113		16.6808	139		16.6808	114		16.6808	112		16.6808	142		16.6808	266
16.7012	222		16.7012	111		16.7012	281		16.7012	108		16.7012	117		16.7012	105		16.7012	110		16.7012	124		16.7012	270
16.7217	175		16.7217	93		16.7217	258		16.7217	100		16.7217	125		16.7217	97		16.7217	104		16.7217	129		16.7217	269
16.7421	220		16.7421	120		16.7421	262		16.7421	111		16.7421	150		16.7421	115		16.7421	120		16.7421	157		16.7421	254
16.7625	182		16.7625	105		16.7625	254		16.7625	113		16.7625	144		16.7625	98		16.7625	122		16.7625	142		16.7625	283
16.783	190		16.783	107		16.783	263		16.783	103		16.783	129		16.783	95		16.783	129		16.783	153		16.783	247
16.8034	183		16.8034	110		16.8034	254		16.8034	114		16.8034	130		16.8034	108		16.8034	115		16.8034	144		16.8034	248
16.8239	182		16.8239	100		16.8239	250		16.8239	106		16.8239	133		16.8239	107		16.8239	86		16.8239	172		16.8239	276
16.8443	173		16.8443	104		16.8443	257		16.8443	114		16.8443	135		16.8443	104		16.8443	106		16.8443	142		16.8443	252
16.8648	182		16.8648	114		16.8648	245		16.8648	116		16.8648	121		16.8648	110		16.8648	107		16.8648	151		16.8648	251
16.8852	199		16.8852	102		16.8852	221		16.8852	110		16.8852	134		16.8852	130		16.8852	111		16.8852	140		16.8852	251
16.9057	202		16.9057	112		16.9057	262		16.9057	113		16.9057	147		16.9057	94		16.9057	123		16.9057	159		16.9057	281
16.9261	196		16.9261	121		16.9261	234		16.9261	117		16.9261	159		16.9261	120		16.9261	111		16.9261	154		16.9261	256
16.9466	185		16.9466	129		16.9466	259		16.9466	128		16.9466	146		16.9466	99		16.9466	106		16.9466	136		16.9466	267
16.967	174		16.967	102		16.967	243		16.967	100		16.967	144		16.967	114		16.967	94		16.967	154		16.967	280
16.9875	208		16.9875	126		16.9875	265		16.9875	143		16.9875	141		16.9875	111		16.9875	101		16.9875	128		16.9875	302
17.0079	213		17.0079	92		17.0079	267		17.0079	102		17.0079	144		17.0079	118		17.0079	128		17.0079	146		17.0079	281
17.0284	186		17.0284	110		17.0284	253		17.0284	118		17.0284	130		17.0284	107		17.0284	121		17.0284	123		17.0284	269
17.0488	184		17.0488	127		17.0488	272		17.0488	93		17.0488	120		17.0488	99		17.0488	109		17.0488	186		17.0488	273
17.0693	213		17.0693	116		17.0693	273		17.0693	116		17.0693	144		17.0693	134		17.0693	101		17.0693	153		17.0693	295
17.0897	236		17.0897	115		17.0897	269		17.0897	119		17.0897	161		17.0897	124		17.0897	146		17.0897	158		17.0897	292
17.1102	242		17.1102	134		17.1102	248		17.1102	150		17.1102	165		17.1102	137		17.1102	104		17.1102	167		17.1102	298
17.1306	255		17.1306	148		17.1306	301		17.1306	159		17.1306	172		17.1306	103		17.1306	125		17.1306	145		17.1306	327
17.1511	303		17.1511	139		17.1511	283		17.1511	173		17.1511	217		17.1511	115		17.1511	126		17.1511	144		17.1511	391
17.1715	320		17.1715	145		17.1715	307		17.1715	198		17.1715	237		17.1715	125		17.1715	121		17.1715	146		17.1715	382
17.192	344		17.192	183		17.192	300		17.192	218		17.192	277		17.192	139		17.192	132		17.192	146		17.192	515
17.2124	421		17.2124	202		17.2124	358		17.2124	234		17.2124	288		17.2124	162		17.2124	157		17.2124	179		17.2124	563
17.2329	398		17.2329	243		17.2329	374		17.2329	223		17.2329	262		17.2329	209		17.2329	175		17.2329	217		17.2329	604
17.2533	423		17.2533	264		17.2533	383		17.2533	235		17.2533	297		17.2533	175		17.2533	175		17.2533	199		17.2533	614
17.2738	361		17.2738	235		17.2738	400		17.2738	239		17.2738	252		17.2738	239		17.2738	188		17.2738	220		17.2738	616
17.2942	326		17.2942	223		17.2942	440		17.2942	205		17.2942	229		17.2942	238		17.2942	180		17.2942	299		17.2942	520
17.3147	290		17.3147	204		17.3147	399		17.3147	156		17.3147	196		17.3147	235		17.3147	157		17.3147	281		17.3147	423
17.3351	300		17.3351	205		17.3351	386		17.3351	136		17.3351	198		17.3351	240		17.3351	123		17.3351	304		17.3351	411
17.3556	294		17.3556	166		17.3556	382		17.3556	171		17.3556	198		17.3556	181		17.3556	128		17.3556	283		17.3556	361
17.376	251		17.376	151		17.376	402		17.376	151		17.376	181		17.376	158		17.376	153		17.376	287		17.376	328
17.3965	223		17.3965	150		17.3965	338		17.3965	149		17.3965	179		17.3965	140		17.3965	119		17.3965	278		17.3965	331
17.4169	264		17.4169	165		17.4169	359		17.4169	134		17.4169	179		17.4169	150		17.4169	134		17.4169	220		17.4169	327
17.4374	233		17.4374	149		17.4374	396		17.4374	118		17.4374	167		17.4374	159		17.4374	125		17.4374	202		17.4374	329
17.4578	252		17.4578	155		17.4578	310		17.4578	156		17.4578	169		17.4578	122		17.4578	122		17.4578	173		17.4578	309
17.4783	219		17.4783	140		17.4783	328		17.4783	121		17.4783	149		17.4783	136		17.4783	123		17.4783	196		17.4783	312
17.4987	189		17.4987	153		17.4987	324		17.4987	108		17.4987	161		17.4987	141		17.4987	136		17.4987	183		17.4987	314
17.5192	218		17.5192	141		17.5192	310		17.5192	106		17.5192	143		17.5192	120		17.5192	115		17.5192	184		17.5192	309
17.5396	220		17.5396	140		17.5396	319		17.5396	127		17.5396	142		17.5396	129		17.5396	141		17.5396	173		17.5396	286
17.5601	215		17.5601	133		17.5601	295		17.5601	132		17.5601	139		17.5601	129		17.5601	123		17.5601	192		17.5601	299
17.5805	210		17.5805	117		17.5805	253		17.5805	120		17.5805	168		17.5805	109		17.5805	135		17.5805	177		17.5805	301
17.601	218		17.601	120		17.601	296		17.601	106		17.601	158		17.601	127		17.601	100		17.601	184		17.601	297
17.6214	204		17.6214	112		17.6214	259		17.6214	121		17.6214	142		17.6214	102		17.6214	128		17.6214	159		17.6214	282
17.6419	178		17.6419	146		17.6419	260		17.6419	122		17.6419	135		17.6419	124		17.6419	94		17.6419	179		17.6419	279
17.6623	212		17.6623	119		17.6623	307		17.6623	128		17.6623	148		17.6623	127		17.6623	109		17.6623	172		17.6623	287
17.6828	227		17.6828	111		17.6828	302		17.6828	104		17.6828	146		17.6828	114		17.6828	103		17.6828	151		17.6828	246
17.7032	201		17.7032	139		17.7032	308		17.7032	131		17.7032	146		17.7032	106		17.7032	117		17.7032	162		17.7032	247
17.7237	234		17.7237	114		17.7237	264		17.7237	128		17.7237	139		17.7237	112		17.7237	108		17.7237	172		17.7237	288
17.7441	221		17.7441	108		17.7441	274		17.7441	127		17.7441	137		17.7441	113		17.7441	118		17.7441	180		17.7441	268
17.7646	195		17.7646	127		17.7646	279		17.7646	103		17.7646	160		17.7646	119		17.7646	108		17.7646	149		17.7646	251
17.785	201		17.785	127		17.785	252		17.785	116		17.785	134		17.785	104		17.785	105		17.785	163		17.785	299
17.8055	188		17.8055	105		17.8055	281		17.8055	104		17.8055	134		17.8055	119		17.8055	111		17.8055	131		17.8055	298
17.8259	189		17.8259	125		17.8259	272		17.8259	133		17.8259	151		17.8259	119		17.8259	113		17.8259	155		17.8259	273
17.8464	200		17.8464	113		17.8464	307		17.8464	136		17.8464	148		17.8464	116		17.8464	112		17.8464	173		17.8464	305
17.8668	209		17.8668	123		17.8668	310		17.8668	133		17.8668	161		17.8668	132		17.8668	109		17.8668	172		17.8668	255
17.8873	194		17.8873	138		17.8873	308		17.8873	135		17.8873	146		17.8873	122		17.8873	109		17.8873	152		17.8873	276
17.9077	203		17.9077	115		17.9077	300		17.9077	105		17.9077	164		17.9077	116		17.9077	112		17.9077	142		17.9077	283
17.9282	218		17.9282	132		17.9282	289		17.9282	108		17.9282	143		17.9282	124		17.9282	128		17.9282	150		17.9282	282
17.9486	235		17.9486	132		17.9486	281		17.9486	116		17.9486	135		17.9486	140		17.9486	90		17.9486	146		17.9486	263
17.9691	208		17.9691	114		17.9691	266		17.9691	107		17.9691	158		17.9691	154		17.9691	112		17.9691	152		17.9691	284
17.9895	190		17.9895	115		17.9895	357		17.9895	108		17.9895	136		17.9895	124		17.9895	125		17.9895	146		17.9895	310
18.01	227		18.01	123		18.01	245		18.01	119		18.01	143		18.01	97		18.01	104		18.01	148		18.01	291
18.0304	224		18.0304	132		18.0304	326		18.0304	125		18.0304	165		18.0304	114		18.0304	106		18.0304	172		18.0304	304
18.0509	241		18.0509	136		18.0509	307		18.0509	138		18.0509	159		18.0509	124		18.0509	131		18.0509	157		18.0509	300
18.0713	238		18.0713	121		18.0713	277		18.0713	149		18.0713	148		18.0713	140		18.0713	106		18.0713	153		18.0713	327
18.0918	225		18.0918	154		18.0918	325		18.0918	131		18.0918	164		18.0918	113		18.0918	117		18.0918	173		18.0918	312
18.1122	253		18.1122	151		18.1122	320		18.1122	129		18.1122	163		18.1122	131		18.1122	122		18.1122	156		18.1122	307
18.1327	250		18.1327	145		18.1327	295		18.1327	122		18.1327	202		18.1327	137		18.1327	152		18.1327	156		18.1327	322
18.1531	283		18.1531	147		18.1531	314		18.1531	152		18.1531	183		18.1531	155		18.1531	120		18.1531	168		18.1531	361
18.1736	254		18.1736	155		18.1736	355		18.1736	145		18.1736	202		18.1736	155		18.1736	134		18.1736	166		18.1736	396
18.194	270		18.194	153		18.194	332		18.194	155		18.194	186		18.194	163		18.194	155		18.194	178		18.194	398
18.2145	287		18.2145	210		18.2145	346		18.2145	160		18.2145	210		18.2145	155		18.2145	146		18.2145	199		18.2145	390
18.2349	298		18.2349	173		18.2349	334		18.2349	174		18.2349	205		18.2349	162		18.2349	174		18.2349	201		18.2349	468
18.2554	284		18.2554	175		18.2554	336		18.2554	152		18.2554	196		18.2554	165		18.2554	168		18.2554	239		18.2554	442
18.2758	288		18.2758	175		18.2758	342		18.2758	133		18.2758	205		18.2758	164		18.2758	154		18.2758	226		18.2758	429
18.2963	226		18.2963	171		18.2963	312		18.2963	153		18.2963	209		18.2963	185		18.2963	111		18.2963	288		18.2963	340
18.3167	270		18.3167	160		18.3167	325		18.3167	136		18.3167	188		18.3167	164		18.3167	126		18.3167	281		18.3167	367
18.3372	272		18.3372	127		18.3372	351		18.3372	150		18.3372	193		18.3372	153		18.3372	140		18.3372	274		18.3372	377
18.3576	234		18.3576	132		18.3576	365		18.3576	125		18.3576	191		18.3576	168		18.3576	145		18.3576	261		18.3576	368
18.3781	262		18.3781	153		18.3781	350		18.3781	150		18.3781	175		18.3781	157		18.3781	140		18.3781	227		18.3781	413
18.3985	266		18.3985	130		18.3985	323		18.3985	146		18.3985	170		18.3985	144		18.3985	113		18.3985	241		18.3985	480
18.419	292		18.419	161		18.419	343		18.419	149		18.419	169		18.419	154		18.419	108		18.419	232		18.419	589
18.4394	272		18.4394	157		18.4394	338		18.4394	136		18.4394	158		18.4394	149		18.4394	138		18.4394	231		18.4394	724
18.4599	284		18.4599	129		18.4599	333		18.4599	143		18.4599	171		18.4599	156		18.4599	166		18.4599	199		18.4599	657
18.4803	332		18.4803	167		18.4803	339		18.4803	150		18.4803	173		18.4803	145		18.4803	155		18.4803	216		18.4803	619
18.5007	300		18.5007	154		18.5007	395		18.5007	133		18.5007	191		18.5007	136		18.5007	136		18.5007	228		18.5007	523
18.5212	315		18.5212	159		18.5212	348		18.5212	162		18.5212	167		18.5212	161		18.5212	144		18.5212	286		18.5212	424
18.5416	270		18.5416	186		18.5416	387		18.5416	149		18.5416	169		18.5416	135		18.5416	141		18.5416	455		18.5416	378
18.5621	266		18.5621	161		18.5621	369		18.5621	155		18.5621	212		18.5621	134		18.5621	139		18.5621	584		18.5621	352
18.5825	271		18.5825	148		18.5825	357		18.5825	178		18.5825	226		18.5825	162		18.5825	93		18.5825	567		18.5825	361
18.603	270		18.603	168		18.603	360		18.603	175		18.603	240		18.603	114		18.603	124		18.603	470		18.603	372
18.6234	244		18.6234	156		18.6234	360		18.6234	175		18.6234	262		18.6234	128		18.6234	121		18.6234	310		18.6234	357
18.6439	260		18.6439	157		18.6439	405		18.6439	171		18.6439	251		18.6439	146		18.6439	132		18.6439	251		18.6439	389
18.6643	251		18.6643	145		18.6643	337		18.6643	188		18.6643	223		18.6643	157		18.6643	128		18.6643	237		18.6643	377
18.6848	257		18.6848	157		18.6848	354		18.6848	155		18.6848	169		18.6848	127		18.6848	151		18.6848	231		18.6848	337
18.7052	268		18.7052	163		18.7052	351		18.7052	144		18.7052	212		18.7052	150		18.7052	116		18.7052	241		18.7052	388
18.7257	237		18.7257	175		18.7257	392		18.7257	155		18.7257	202		18.7257	146		18.7257	138		18.7257	255		18.7257	362
18.7461	262		18.7461	160		18.7461	358		18.7461	169		18.7461	167		18.7461	143		18.7461	144		18.7461	205		18.7461	321
18.7666	242		18.7666	182		18.7666	376		18.7666	149		18.7666	191		18.7666	147		18.7666	134		18.7666	252		18.7666	368
18.787	228		18.787	150		18.787	404		18.787	158		18.787	183		18.787	150		18.787	125		18.787	227		18.787	363
18.8075	188		18.8075	176		18.8075	331		18.8075	156		18.8075	175		18.8075	107		18.8075	110		18.8075	216		18.8075	336
18.8279	235		18.8279	148		18.8279	373		18.8279	157		18.8279	173		18.8279	137		18.8279	120		18.8279	256		18.8279	345
18.8484	245		18.8484	152		18.8484	367		18.8484	140		18.8484	171		18.8484	133		18.8484	118		18.8484	239		18.8484	358
18.8688	238		18.8688	145		18.8688	383		18.8688	132		18.8688	161		18.8688	144		18.8688	115		18.8688	224		18.8688	329
18.8893	211		18.8893	164		18.8893	370		18.8893	134		18.8893	147		18.8893	129		18.8893	122		18.8893	217		18.8893	321
18.9097	238		18.9097	150		18.9097	373		18.9097	130		18.9097	201		18.9097	139		18.9097	104		18.9097	222		18.9097	337
18.9302	233		18.9302	162		18.9302	404		18.9302	136		18.9302	160		18.9302	134		18.9302	110		18.9302	204		18.9302	309
18.9506	215		18.9506	139		18.9506	392		18.9506	140		18.9506	154		18.9506	134		18.9506	140		18.9506	223		18.9506	310
18.9711	255		18.9711	134		18.9711	412		18.9711	128		18.9711	175		18.9711	128		18.9711	125		18.9711	219		18.9711	332
18.9915	243		18.9915	122		18.9915	402		18.9915	136		18.9915	168		18.9915	127		18.9915	100		18.9915	192		18.9915	355
19.012	226		19.012	151		19.012	405		19.012	153		19.012	168		19.012	113		19.012	119		19.012	234		19.012	343
19.0324	262		19.0324	160		19.0324	395		19.0324	140		19.0324	166		19.0324	134		19.0324	103		19.0324	222		19.0324	378
19.0529	276		19.0529	144		19.0529	375		19.0529	158		19.0529	154		19.0529	139		19.0529	124		19.0529	195		19.0529	298
19.0733	263		19.0733	134		19.0733	402		19.0733	129		19.0733	190		19.0733	122		19.0733	131		19.0733	198		19.0733	336
19.0938	250		19.0938	171		19.0938	428		19.0938	150		19.0938	165		19.0938	130		19.0938	114		19.0938	221		19.0938	348
19.1142	246		19.1142	136		19.1142	405		19.1142	156		19.1142	180		19.1142	110		19.1142	125		19.1142	233		19.1142	357
19.1347	283		19.1347	160		19.1347	417		19.1347	171		19.1347	183		19.1347	129		19.1347	146		19.1347	218		19.1347	351
19.1551	228		19.1551	147		19.1551	422		19.1551	138		19.1551	196		19.1551	112		19.1551	108		19.1551	204		19.1551	359
19.1756	270		19.1756	192		19.1756	463		19.1756	164		19.1756	186		19.1756	123		19.1756	133		19.1756	218		19.1756	341
19.196	291		19.196	191		19.196	428		19.196	172		19.196	210		19.196	135		19.196	144		19.196	194		19.196	378
19.2165	298		19.2165	169		19.2165	444		19.2165	154		19.2165	197		19.2165	169		19.2165	142		19.2165	202		19.2165	338
19.2369	311		19.2369	168		19.2369	493		19.2369	155		19.2369	177		19.2369	137		19.2369	121		19.2369	217		19.2369	407
19.2574	256		19.2574	175		19.2574	493		19.2574	163		19.2574	188		19.2574	163		19.2574	149		19.2574	234		19.2574	399
19.2778	256		19.2778	175		19.2778	500		19.2778	136		19.2778	168		19.2778	170		19.2778	135		19.2778	243		19.2778	398
19.2983	284		19.2983	172		19.2983	484		19.2983	124		19.2983	221		19.2983	131		19.2983	145		19.2983	228		19.2983	360
19.3187	274		19.3187	180		19.3187	494		19.3187	163		19.3187	182		19.3187	140		19.3187	120		19.3187	241		19.3187	362
19.3392	251		19.3392	170		19.3392	477		19.3392	150		19.3392	175		19.3392	129		19.3392	129		19.3392	226		19.3392	407
19.3596	268		19.3596	159		19.3596	512		19.3596	163		19.3596	164		19.3596	133		19.3596	124		19.3596	225		19.3596	427
19.3801	274		19.3801	163		19.3801	432		19.3801	150		19.3801	173		19.3801	133		19.3801	117		19.3801	239		19.3801	351
19.4005	283		19.4005	160		19.4005	558		19.4005	164		19.4005	187		19.4005	145		19.4005	127		19.4005	207		19.4005	351
19.421	270		19.421	173		19.421	466		19.421	156		19.421	181		19.421	152		19.421	120		19.421	245		19.421	412
19.4414	308		19.4414	172		19.4414	555		19.4414	166		19.4414	203		19.4414	143		19.4414	152		19.4414	204		19.4414	408
19.4619	293		19.4619	160		19.4619	520		19.4619	149		19.4619	178		19.4619	162		19.4619	143		19.4619	244		19.4619	434
19.4823	299		19.4823	168		19.4823	496		19.4823	159		19.4823	203		19.4823	170		19.4823	138		19.4823	249		19.4823	461
19.5028	329		19.5028	191		19.5028	551		19.5028	177		19.5028	191		19.5028	173		19.5028	138		19.5028	250		19.5028	493
19.5232	301		19.5232	181		19.5232	601		19.5232	178		19.5232	239		19.5232	175		19.5232	130		19.5232	254		19.5232	627
19.5437	326		19.5437	197		19.5437	569		19.5437	166		19.5437	184		19.5437	192		19.5437	157		19.5437	247		19.5437	828
19.5641	368		19.5641	215		19.5641	583		19.5641	191		19.5641	197		19.5641	176		19.5641	170		19.5641	262		19.5641	993
19.5846	405		19.5846	204		19.5846	640		19.5846	174		19.5846	204		19.5846	164		19.5846	147		19.5846	278		19.5846	966
19.605	409		19.605	209		19.605	629		19.605	187		19.605	217		19.605	185		19.605	183		19.605	326		19.605	946
19.6255	436		19.6255	199		19.6255	712		19.6255	188		19.6255	198		19.6255	188		19.6255	181		19.6255	378		19.6255	828
19.6459	424		19.6459	227		19.6459	652		19.6459	225		19.6459	209		19.6459	200		19.6459	215		19.6459	450		19.6459	648
19.6664	388		19.6664	249		19.6664	683		19.6664	216		19.6664	247		19.6664	198		19.6664	159		19.6664	604		19.6664	627
19.6868	368		19.6868	224		19.6868	689		19.6868	245		19.6868	255		19.6868	205		19.6868	172		19.6868	935		19.6868	661
19.7073	379		19.7073	248		19.7073	677		19.7073	258		19.7073	288		19.7073	214		19.7073	153		19.7073	1035		19.7073	689
19.7277	352		19.7277	262		19.7277	714		19.7277	285		19.7277	319		19.7277	206		19.7277	150		19.7277	900		19.7277	646
19.7482	380		19.7482	238		19.7482	785		19.7482	254		19.7482	374		19.7482	197		19.7482	160		19.7482	610		19.7482	617
19.7686	369		19.7686	217		19.7686	734		19.7686	273		19.7686	402		19.7686	172		19.7686	187		19.7686	542		19.7686	645
19.7891	342		19.7891	225		19.7891	804		19.7891	271		19.7891	402		19.7891	206		19.7891	143		19.7891	454		19.7891	588
19.8095	333		19.8095	249		19.8095	813		19.8095	237		19.8095	360		19.8095	209		19.8095	156		19.8095	493		19.8095	532
19.83	364		19.83	235		19.83	765		19.83	251		19.83	316		19.83	181		19.83	173		19.83	560		19.83	535
19.8504	359		19.8504	263		19.8504	779		19.8504	208		19.8504	283		19.8504	194		19.8504	191		19.8504	598		19.8504	483
19.8709	377		19.8709	268		19.8709	830		19.8709	253		19.8709	322		19.8709	200		19.8709	192		19.8709	540		19.8709	503
19.8913	365		19.8913	260		19.8913	888		19.8913	270		19.8913	312		19.8913	167		19.8913	193		19.8913	500		19.8913	518
19.9118	375		19.9118	220		19.9118	927		19.9118	251		19.9118	315		19.9118	176		19.9118	162		19.9118	477		19.9118	530
19.9322	381		19.9322	229		19.9322	1002		19.9322	208		19.9322	314		19.9322	188		19.9322	186		19.9322	485		19.9322	572
19.9527	376		19.9527	244		19.9527	917		19.9527	267		19.9527	308		19.9527	178		19.9527	164		19.9527	401		19.9527	564
19.9731	353		19.9731	262		19.9731	986		19.9731	255		19.9731	309		19.9731	213		19.9731	173		19.9731	413		19.9731	574
19.9936	415		19.9936	248		19.9936	973		19.9936	248		19.9936	308		19.9936	203		19.9936	186		19.9936	359		19.9936	533
20.014	403		20.014	226		20.014	1036		20.014	241		20.014	307		20.014	203		20.014	177		20.014	384		20.014	565
20.0345	402		20.0345	241		20.0345	1068		20.0345	268		20.0345	324		20.0345	205		20.0345	199		20.0345	388		20.0345	554
20.0549	410		20.0549	258		20.0549	1066		20.0549	265		20.0549	340		20.0549	222		20.0549	186		20.0549	367		20.0549	570
20.0754	438		20.0754	290		20.0754	1180		20.0754	249		20.0754	330		20.0754	233		20.0754	209		20.0754	380		20.0754	560
20.0958	470		20.0958	282		20.0958	1203		20.0958	234		20.0958	330		20.0958	218		20.0958	188		20.0958	410		20.0958	608
20.1163	480		20.1163	304		20.1163	1307		20.1163	239		20.1163	327		20.1163	231		20.1163	195		20.1163	434		20.1163	629
20.1367	480		20.1367	288		20.1367	1327		20.1367	255		20.1367	358		20.1367	208		20.1367	191		20.1367	411		20.1367	691
20.1572	499		20.1572	326		20.1572	1428		20.1572	287		20.1572	339		20.1572	221		20.1572	198		20.1572	410		20.1572	699
20.1776	521		20.1776	308		20.1776	1430		20.1776	282		20.1776	358		20.1776	256		20.1776	204		20.1776	492		20.1776	747
20.198	547		20.198	371		20.198	1550		20.198	254		20.198	332		20.198	252		20.198	225		20.198	418		20.198	799
20.2185	561		20.2185	360		20.2185	1618		20.2185	280		20.2185	369		20.2185	248		20.2185	235		20.2185	463		20.2185	892
20.2389	632		20.2389	336		20.2389	1608		20.2389	287		20.2389	360		20.2389	314		20.2389	243		20.2389	459		20.2389	946
20.2594	759		20.2594	383		20.2594	1759		20.2594	265		20.2594	361		20.2594	308		20.2594	261		20.2594	477		20.2594	1177
20.2798	817		20.2798	451		20.2798	1859		20.2798	294		20.2798	353		20.2798	376		20.2798	283		20.2798	526		20.2798	1454
20.3003	945		20.3003	491		20.3003	1950		20.3003	267		20.3003	385		20.3003	437		20.3003	308		20.3003	517		20.3003	1957
20.3207	1181		20.3207	524		20.3207	2196		20.3207	309		20.3207	417		20.3207	475		20.3207	353		20.3207	536		20.3207	2762
20.3412	1409		20.3412	605		20.3412	2187		20.3412	344		20.3412	425		20.3412	630		20.3412	384		20.3412	607		20.3412	4084
20.3616	1867		20.3616	657		20.3616	2379		20.3616	353		20.3616	409		20.3616	815		20.3616	460		20.3616	715		20.3616	6236
20.3821	2501		20.3821	771		20.3821	2573		20.3821	378		20.3821	457		20.3821	991		20.3821	586		20.3821	722		20.3821	11021
20.4025	3475		20.4025	921		20.4025	2646		20.4025	427		20.4025	496		20.4025	1337		20.4025	758		20.4025	913		20.4025	20598
20.423	4572		20.423	1219		20.423	2860		20.423	486		20.423	528		20.423	1609		20.423	1122		20.423	1130		20.423	27596
20.4434	5685		20.4434	1567		20.4434	3113		20.4434	496		20.4434	558		20.4434	1819		20.4434	1684		20.4434	1508		20.4434	28345
20.4639	6562		20.4639	2087		20.4639	3573		20.4639	661		20.4639	712		20.4639	2018		20.4639	2279		20.4639	2206		20.4639	28626
20.4843	6874		20.4843	2607		20.4843	4026		20.4843	814		20.4843	853		20.4843	2019		20.4843	2893		20.4843	3304		20.4843	24591
20.5048	6431		20.5048	3269		20.5048	4367		20.5048	1081		20.5048	1012		20.5048	1752		20.5048	2719		20.5048	5591		20.5048	17155
20.5252	5645		20.5252	3811		20.5252	4485		20.5252	1470		20.5252	1445		20.5252	1604		20.5252	2542		20.5252	11775		20.5252	12302
20.5457	4553		20.5457	3947		20.5457	4226		20.5457	2003		20.5457	2120		20.5457	1284		20.5457	2311		20.5457	23353		20.5457	8281
20.5661	3330		20.5661	3777		20.5661	4071		20.5661	2714		20.5661	3496		20.5661	992		20.5661	1727		20.5661	32949		20.5661	5370
20.5866	2580		20.5866	3421		20.5866	3558		20.5866	3467		20.5866	5374		20.5866	920		20.5866	1316		20.5866	33886		20.5866	3840
20.607	2016		20.607	2929		20.607	3258		20.607	4174		20.607	7086		20.607	698		20.607	1112		20.607	30021		20.607	3103
20.6275	1622		20.6275	2348		20.6275	2860		20.6275	4661		20.6275	8668		20.6275	672		20.6275	855		20.6275	24668		20.6275	2517
20.6479	1327		20.6479	1919		20.6479	2633		20.6479	4754		20.6479	10187		20.6479	645		20.6479	720		20.6479	16967		20.6479	2245
20.6684	1122		20.6684	1583		20.6684	2352		20.6684	4083		20.6684	8856		20.6684	688		20.6684	648		20.6684	10289		20.6684	1935
20.6888	1082		20.6888	1238		20.6888	2246		20.6888	3227		20.6888	6932		20.6888	564		20.6888	623		20.6888	6617		20.6888	1634
20.7093	908		20.7093	1058		20.7093	1965		20.7093	2442		20.7093	5334		20.7093	556		20.7093	612		20.7093	4519		20.7093	1563
20.7297	822		20.7297	903		20.7297	1960		20.7297	1834		20.7297	3407		20.7297	475		20.7297	582		20.7297	3741		20.7297	1318
20.7502	744		20.7502	745		20.7502	1751		20.7502	1339		20.7502	2058		20.7502	410		20.7502	485		20.7502	3214		20.7502	1250
20.7706	678		20.7706	685		20.7706	1714		20.7706	987		20.7706	1532		20.7706	327		20.7706	439		20.7706	2977		20.7706	1052
20.7911	638		20.7911	594		20.7911	1627		20.7911	827		20.7911	1208		20.7911	294		20.7911	390		20.7911	2793		20.7911	952
20.8115	578		20.8115	520		20.8115	1472		20.8115	801		20.8115	1131		20.8115	263		20.8115	332		20.8115	2459		20.8115	855
20.832	544		20.832	456		20.832	1362		20.832	621		20.832	872		20.832	261		20.832	302		20.832	2267		20.832	742
20.8524	547		20.8524	421		20.8524	1185		20.8524	548		20.8524	802		20.8524	237		20.8524	265		20.8524	1846		20.8524	717
20.8729	501		20.8729	406		20.8729	1192		20.8729	536		20.8729	709		20.8729	260		20.8729	237		20.8729	1635		20.8729	710
20.8933	518		20.8933	351		20.8933	1119		20.8933	479		20.8933	702		20.8933	217		20.8933	234		20.8933	1335		20.8933	671
20.9138	506		20.9138	375		20.9138	1051		20.9138	436		20.9138	566		20.9138	211		20.9138	202		20.9138	1171		20.9138	633
20.9342	457		20.9342	346		20.9342	1066		20.9342	361		20.9342	483		20.9342	218		20.9342	238		20.9342	896		20.9342	590
20.9547	456		20.9547	343		20.9547	956		20.9547	346		20.9547	476		20.9547	233		20.9547	194		20.9547	802		20.9547	650
20.9751	472		20.9751	332		20.9751	937		20.9751	342		20.9751	397		20.9751	174		20.9751	171		20.9751	638		20.9751	647
20.9956	465		20.9956	284		20.9956	942		20.9956	287		20.9956	406		20.9956	259		20.9956	195		20.9956	625		20.9956	647
21.016	420		21.016	350		21.016	902		21.016	259		21.016	395		21.016	229		21.016	199		21.016	580		21.016	606
21.0365	453		21.0365	281		21.0365	906		21.0365	289		21.0365	401		21.0365	185		21.0365	178		21.0365	534		21.0365	624
21.0569	449		21.0569	304		21.0569	889		21.0569	265		21.0569	373		21.0569	216		21.0569	187		21.0569	498		21.0569	625
21.0774	439		21.0774	294		21.0774	834		21.0774	289		21.0774	372		21.0774	193		21.0774	174		21.0774	509		21.0774	599
21.0978	468		21.0978	330		21.0978	841		21.0978	269		21.0978	356		21.0978	205		21.0978	169		21.0978	468		21.0978	610
21.1183	492		21.1183	289		21.1183	832		21.1183	269		21.1183	367		21.1183	235		21.1183	215		21.1183	463		21.1183	627
21.1387	445		21.1387	300		21.1387	846		21.1387	242		21.1387	315		21.1387	238		21.1387	193		21.1387	468		21.1387	634
21.1592	514		21.1592	291		21.1592	814		21.1592	281		21.1592	355		21.1592	231		21.1592	196		21.1592	449		21.1592	687
21.1796	532		21.1796	289		21.1796	856		21.1796	267		21.1796	343		21.1796	245		21.1796	209		21.1796	453		21.1796	763
21.2001	559		21.2001	344		21.2001	821		21.2001	265		21.2001	351		21.2001	250		21.2001	184		21.2001	490		21.2001	804
21.2205	645		21.2205	334		21.2205	814		21.2205	284		21.2205	330		21.2205	286		21.2205	215		21.2205	463		21.2205	887
21.241	642		21.241	319		21.241	909		21.241	264		21.241	351		21.241	375		21.241	216		21.241	450		21.241	1061
21.2614	748		21.2614	374		21.2614	839		21.2614	259		21.2614	357		21.2614	409		21.2614	235		21.2614	468		21.2614	1442
21.2819	921		21.2819	417		21.2819	890		21.2819	319		21.2819	411		21.2819	551		21.2819	242		21.2819	447		21.2819	1892
21.3023	957		21.3023	532		21.3023	916		21.3023	298		21.3023	428		21.3023	626		21.3023	302		21.3023	504		21.3023	2180
21.3228	1105		21.3228	557		21.3228	949		21.3228	361		21.3228	463		21.3228	730		21.3228	371		21.3228	504		21.3228	2264
21.3432	1073		21.3432	705		21.3432	978		21.3432	376		21.3432	453		21.3432	814		21.3432	443		21.3432	617		21.3432	2241
21.3637	1071		21.3637	785		21.3637	931		21.3637	446		21.3637	594		21.3637	869		21.3637	426		21.3637	635		21.3637	1906
21.3841	1028		21.3841	891		21.3841	953		21.3841	545		21.3841	712		21.3841	705		21.3841	471		21.3841	760		21.3841	1631
21.4046	871		21.4046	799		21.4046	927		21.4046	673		21.4046	849		21.4046	693		21.4046	489		21.4046	920		21.4046	1350
21.425	755		21.425	787		21.425	918		21.425	744		21.425	939		21.425	553		21.425	449		21.425	1055		21.425	1118
21.4455	700		21.4455	693		21.4455	835		21.4455	834		21.4455	960		21.4455	436		21.4455	366		21.4455	1071		21.4455	975
21.4659	632		21.4659	603		21.4659	795		21.4659	782		21.4659	989		21.4659	410		21.4659	340		21.4659	1154		21.4659	896
21.4864	548		21.4864	470		21.4864	774		21.4864	723		21.4864	881		21.4864	297		21.4864	280		21.4864	1034		21.4864	802
21.5068	542		21.5068	454		21.5068	743		21.5068	652		21.5068	745		21.5068	311		21.5068	272		21.5068	916		21.5068	735
21.5273	529		21.5273	428		21.5273	782		21.5273	525		21.5273	650		21.5273	306		21.5273	230		21.5273	818		21.5273	749
21.5477	522		21.5477	351		21.5477	692		21.5477	429		21.5477	564		21.5477	263		21.5477	231		21.5477	718		21.5477	743
21.5682	532		21.5682	344		21.5682	678		21.5682	383		21.5682	506		21.5682	300		21.5682	244		21.5682	653		21.5682	743
21.5886	506		21.5886	364		21.5886	673		21.5886	359		21.5886	443		21.5886	286		21.5886	244		21.5886	571		21.5886	666
21.6091	501		21.6091	321		21.6091	652		21.6091	326		21.6091	418		21.6091	259		21.6091	259		21.6091	562		21.6091	693
21.6295	470		21.6295	296		21.6295	687		21.6295	306		21.6295	391		21.6295	288		21.6295	222		21.6295	537		21.6295	726
21.65	510		21.65	316		21.65	639		21.65	314		21.65	412		21.65	282		21.65	228		21.65	526		21.65	751
21.6704	554		21.6704	332		21.6704	669		21.6704	307		21.6704	406		21.6704	289		21.6704	222		21.6704	523		21.6704	836
21.6909	566		21.6909	350		21.6909	669		21.6909	342		21.6909	450		21.6909	314		21.6909	235		21.6909	559		21.6909	1055
21.7113	665		21.7113	366		21.7113	681		21.7113	332		21.7113	446		21.7113	356		21.7113	259		21.7113	484		21.7113	1243
21.7318	691		21.7318	432		21.7318	660		21.7318	389		21.7318	410		21.7318	358		21.7318	251		21.7318	504		21.7318	1304
21.7522	685		21.7522	458		21.7522	659		21.7522	393		21.7522	422		21.7522	443		21.7522	253		21.7522	516		21.7522	1432
21.7727	728		21.7727	491		21.7727	661		21.7727	398		21.7727	468		21.7727	440		21.7727	280		21.7727	597		21.7727	1294
21.7931	673		21.7931	506		21.7931	664		21.7931	424		21.7931	517		21.7931	486		21.7931	304		21.7931	627		21.7931	1232
21.8136	674		21.8136	504		21.8136	662		21.8136	470		21.8136	509		21.8136	392		21.8136	288		21.8136	731		21.8136	1050
21.834	623		21.834	450		21.834	599		21.834	428		21.834	481		21.834	372		21.834	275		21.834	848		21.834	907
21.8545	555		21.8545	483		21.8545	628		21.8545	433		21.8545	479		21.8545	324		21.8545	270		21.8545	923		21.8545	840
21.8749	503		21.8749	378		21.8749	671		21.8749	424		21.8749	490		21.8749	328		21.8749	232		21.8749	866		21.8749	760
21.8954	502		21.8954	348		21.8954	616		21.8954	339		21.8954	447		21.8954	310		21.8954	233		21.8954	850		21.8954	655
21.9158	448		21.9158	285		21.9158	562		21.9158	323		21.9158	391		21.9158	262		21.9158	190		21.9158	741		21.9158	637
21.9362	429		21.9362	281		21.9362	609		21.9362	320		21.9362	374		21.9362	253		21.9362	222		21.9362	683		21.9362	594
21.9567	418		21.9567	318		21.9567	567		21.9567	307		21.9567	364		21.9567	245		21.9567	181		21.9567	587		21.9567	572
21.9771	395		21.9771	257		21.9771	627		21.9771	241		21.9771	349		21.9771	224		21.9771	186		21.9771	485		21.9771	572
21.9976	382		21.9976	276		21.9976	606		21.9976	276		21.9976	358		21.9976	244		21.9976	197		21.9976	434		21.9976	522
22.018	397		22.018	258		22.018	579		22.018	236		22.018	362		22.018	215		22.018	168		22.018	415		22.018	484
22.0385	373		22.0385	249		22.0385	553		22.0385	247		22.0385	312		22.0385	213		22.0385	177		22.0385	427		22.0385	569
22.0589	360		22.0589	216		22.0589	568		22.0589	240		22.0589	325		22.0589	196		22.0589	158		22.0589	413		22.0589	520
22.0794	358		22.0794	224		22.0794	596		22.0794	234		22.0794	268		22.0794	186		22.0794	158		22.0794	396		22.0794	476
22.0998	357		22.0998	247		22.0998	588		22.0998	261		22.0998	280		22.0998	210		22.0998	173		22.0998	426		22.0998	467
22.1203	368		22.1203	286		22.1203	585		22.1203	236		22.1203	295		22.1203	181		22.1203	147		22.1203	345		22.1203	483
22.1407	381		22.1407	248		22.1407	585		22.1407	216		22.1407	291		22.1407	212		22.1407	164		22.1407	422		22.1407	456
22.1612	374		22.1612	221		22.1612	653		22.1612	239		22.1612	296		22.1612	214		22.1612	147		22.1612	347		22.1612	491
22.1816	362		22.1816	246		22.1816	611		22.1816	225		22.1816	268		22.1816	220		22.1816	159		22.1816	352		22.1816	524
22.2021	362		22.2021	226		22.2021	578		22.2021	238		22.2021	266		22.2021	223		22.2021	176		22.2021	355		22.2021	518
22.2225	370		22.2225	228		22.2225	585		22.2225	202		22.2225	250		22.2225	232		22.2225	170		22.2225	329		22.2225	456
22.243	340		22.243	206		22.243	573		22.243	204		22.243	263		22.243	226		22.243	164		22.243	339		22.243	471
22.2634	367		22.2634	239		22.2634	544		22.2634	214		22.2634	264		22.2634	182		22.2634	163		22.2634	339		22.2634	509
22.2839	362		22.2839	209		22.2839	556		22.2839	200		22.2839	257		22.2839	207		22.2839	157		22.2839	340		22.2839	526
22.3043	346		22.3043	210		22.3043	554		22.3043	200		22.3043	226		22.3043	197		22.3043	145		22.3043	310		22.3043	469
22.3248	340		22.3248	220		22.3248	506		22.3248	226		22.3248	226		22.3248	208		22.3248	152		22.3248	308		22.3248	490
22.3452	348		22.3452	206		22.3452	532		22.3452	195		22.3452	254		22.3452	188		22.3452	124		22.3452	310		22.3452	503
22.3657	363		22.3657	235		22.3657	522		22.3657	221		22.3657	228		22.3657	173		22.3657	157		22.3657	308		22.3657	465
22.3861	313		22.3861	224		22.3861	515		22.3861	214		22.3861	252		22.3861	204		22.3861	164		22.3861	320		22.3861	430
22.4066	320		22.4066	209		22.4066	495		22.4066	177		22.4066	233		22.4066	168		22.4066	148		22.4066	314		22.4066	484
22.427	305		22.427	203		22.427	522		22.427	197		22.427	266		22.427	184		22.427	151		22.427	309		22.427	424
22.4475	326		22.4475	206		22.4475	508		22.4475	203		22.4475	246		22.4475	185		22.4475	153		22.4475	340		22.4475	421
22.4679	340		22.4679	230		22.4679	496		22.4679	199		22.4679	221		22.4679	196		22.4679	137		22.4679	291		22.4679	442
22.4884	311		22.4884	220		22.4884	486		22.4884	194		22.4884	247		22.4884	182		22.4884	148		22.4884	307		22.4884	419
22.5088	330		22.5088	200		22.5088	500		22.5088	181		22.5088	247		22.5088	192		22.5088	148		22.5088	312		22.5088	396
22.5293	342		22.5293	190		22.5293	503		22.5293	201		22.5293	233		22.5293	199		22.5293	136		22.5293	288		22.5293	427
22.5497	290		22.5497	210		22.5497	470		22.5497	200		22.5497	235		22.5497	172		22.5497	129		22.5497	268		22.5497	437
22.5702	324		22.5702	162		22.5702	446		22.5702	227		22.5702	226		22.5702	204		22.5702	154		22.5702	284		22.5702	443
22.5906	309		22.5906	197		22.5906	474		22.5906	178		22.5906	232		22.5906	183		22.5906	183		22.5906	270		22.5906	411
22.6111	277		22.6111	175		22.6111	468		22.6111	192		22.6111	244		22.6111	169		22.6111	124		22.6111	283		22.6111	404
22.6315	300		22.6315	183		22.6315	466		22.6315	178		22.6315	201		22.6315	198		22.6315	132		22.6315	283		22.6315	411
22.652	322		22.652	177		22.652	446		22.652	174		22.652	205		22.652	150		22.652	122		22.652	303		22.652	434
22.6724	312		22.6724	165		22.6724	474		22.6724	180		22.6724	206		22.6724	179		22.6724	133		22.6724	274		22.6724	387
22.6929	302		22.6929	204		22.6929	497		22.6929	175		22.6929	204		22.6929	159		22.6929	151		22.6929	264		22.6929	410
22.7133	295		22.7133	183		22.7133	433		22.7133	192		22.7133	201		22.7133	169		22.7133	161		22.7133	291		22.7133	420
22.7338	290		22.7338	181		22.7338	439		22.7338	178		22.7338	234		22.7338	214		22.7338	134		22.7338	296		22.7338	394
22.7542	283		22.7542	154		22.7542	435		22.7542	193		22.7542	184		22.7542	169		22.7542	145		22.7542	287		22.7542	406
22.7747	314		22.7747	156		22.7747	455		22.7747	187		22.7747	227		22.7747	169		22.7747	135		22.7747	284		22.7747	416
22.7951	290		22.7951	184		22.7951	454		22.7951	186		22.7951	216		22.7951	178		22.7951	146		22.7951	261		22.7951	424
22.8156	304		22.8156	169		22.8156	428		22.8156	171		22.8156	199		22.8156	169		22.8156	145		22.8156	264		22.8156	357
22.836	320		22.836	197		22.836	453		22.836	187		22.836	228		22.836	171		22.836	153		22.836	275		22.836	403
22.8565	295		22.8565	179		22.8565	426		22.8565	184		22.8565	233		22.8565	167		22.8565	121		22.8565	273		22.8565	423
22.8769	285		22.8769	179		22.8769	459		22.8769	186		22.8769	219		22.8769	144		22.8769	117		22.8769	283		22.8769	394
22.8974	281		22.8974	183		22.8974	427		22.8974	176		22.8974	202		22.8974	173		22.8974	155		22.8974	247		22.8974	357
22.9178	298		22.9178	170		22.9178	420		22.9178	186		22.9178	228		22.9178	169		22.9178	126		22.9178	237		22.9178	401
22.9383	314		22.9383	194		22.9383	418		22.9383	199		22.9383	198		22.9383	169		22.9383	134		22.9383	250		22.9383	407
22.9587	314		22.9587	184		22.9587	458		22.9587	171		22.9587	212		22.9587	171		22.9587	145		22.9587	297		22.9587	419
22.9792	312		22.9792	192		22.9792	403		22.9792	203		22.9792	246		22.9792	180		22.9792	135		22.9792	256		22.9792	406
22.9996	288		22.9996	180		22.9996	431		22.9996	170		22.9996	235		22.9996	162		22.9996	152		22.9996	261		22.9996	441
23.0201	278		23.0201	175		23.0201	453		23.0201	179		23.0201	190		23.0201	171		23.0201	135		23.0201	266		23.0201	413
23.0405	315		23.0405	176		23.0405	441		23.0405	199		23.0405	229		23.0405	175		23.0405	147		23.0405	280		23.0405	404
23.061	271		23.061	182		23.061	446		23.061	196		23.061	220		23.061	176		23.061	151		23.061	299		23.061	430
23.0814	325		23.0814	170		23.0814	477		23.0814	199		23.0814	187		23.0814	185		23.0814	150		23.0814	268		23.0814	420
23.1019	326		23.1019	169		23.1019	451		23.1019	203		23.1019	218		23.1019	192		23.1019	138		23.1019	286		23.1019	431
23.1223	336		23.1223	183		23.1223	436		23.1223	176		23.1223	212		23.1223	202		23.1223	167		23.1223	253		23.1223	435
23.1428	348		23.1428	188		23.1428	433		23.1428	199		23.1428	210		23.1428	183		23.1428	139		23.1428	242		23.1428	437
23.1632	343		23.1632	192		23.1632	497		23.1632	165		23.1632	263		23.1632	186		23.1632	161		23.1632	236		23.1632	468
23.1837	338		23.1837	201		23.1837	426		23.1837	186		23.1837	235		23.1837	192		23.1837	137		23.1837	260		23.1837	515
23.2041	359		23.2041	217		23.2041	495		23.2041	215		23.2041	250		23.2041	206		23.2041	155		23.2041	291		23.2041	513
23.2246	388		23.2246	217		23.2246	505		23.2246	195		23.2246	228		23.2246	248		23.2246	181		23.2246	247		23.2246	551
23.245	436		23.245	231		23.245	519		23.245	229		23.245	257		23.245	287		23.245	159		23.245	254		23.245	624
23.2655	499		23.2655	257		23.2655	537		23.2655	237		23.2655	244		23.2655	264		23.2655	191		23.2655	258		23.2655	693
23.2859	513		23.2859	273		23.2859	553		23.2859	253		23.2859	271		23.2859	329		23.2859	187		23.2859	315		23.2859	753
23.3064	560		23.3064	293		23.3064	512		23.3064	261		23.3064	291		23.3064	355		23.3064	205		23.3064	321		23.3064	779
23.3268	571		23.3268	283		23.3268	550		23.3268	307		23.3268	307		23.3268	385		23.3268	236		23.3268	334		23.3268	835
23.3473	600		23.3473	344		23.3473	590		23.3473	325		23.3473	318		23.3473	360		23.3473	255		23.3473	416		23.3473	770
23.3677	556		23.3677	330		23.3677	632		23.3677	322		23.3677	300		23.3677	365		23.3677	264		23.3677	434		23.3677	763
23.3882	507		23.3882	385		23.3882	560		23.3882	346		23.3882	342		23.3882	319		23.3882	299		23.3882	587		23.3882	733
23.4086	456		23.4086	360		23.4086	583		23.4086	365		23.4086	357		23.4086	287		23.4086	240		23.4086	659		23.4086	636
23.4291	424		23.4291	328		23.4291	546		23.4291	329		23.4291	360		23.4291	330		23.4291	232		23.4291	712		23.4291	642
23.4495	418		23.4495	285		23.4495	575		23.4495	299		23.4495	384		23.4495	280		23.4495	239		23.4495	670		23.4495	571
23.47	419		23.47	287		23.47	545		23.47	313		23.47	393		23.47	269		23.47	216		23.47	690		23.47	533
23.4904	350		23.4904	266		23.4904	468		23.4904	342		23.4904	356		23.4904	231		23.4904	180		23.4904	598		23.4904	532
23.5109	355		23.5109	248		23.5109	469		23.5109	311		23.5109	341		23.5109	238		23.5109	196		23.5109	521		23.5109	493
23.5313	376		23.5313	232		23.5313	486		23.5313	317		23.5313	338		23.5313	235		23.5313	165		23.5313	438		23.5313	513
23.5518	328		23.5518	209		23.5518	466		23.5518	250		23.5518	324		23.5518	206		23.5518	161		23.5518	408		23.5518	504
23.5722	361		23.5722	237		23.5722	489		23.5722	270		23.5722	293		23.5722	224		23.5722	163		23.5722	367		23.5722	492
23.5927	321		23.5927	214		23.5927	441		23.5927	231		23.5927	258		23.5927	215		23.5927	163		23.5927	340		23.5927	463
23.6131	302		23.6131	203		23.6131	440		23.6131	205		23.6131	277		23.6131	235		23.6131	162		23.6131	324		23.6131	432
23.6335	326		23.6335	214		23.6335	481		23.6335	230		23.6335	269		23.6335	192		23.6335	176		23.6335	334		23.6335	421
23.654	328		23.654	198		23.654	450		23.654	213		23.654	239		23.654	199		23.654	164		23.654	312		23.654	460
23.6744	332		23.6744	181		23.6744	431		23.6744	210		23.6744	252		23.6744	202		23.6744	131		23.6744	319		23.6744	453
23.6949	346		23.6949	210		23.6949	421		23.6949	213		23.6949	232		23.6949	176		23.6949	154		23.6949	288		23.6949	460
23.7153	326		23.7153	181		23.7153	445		23.7153	219		23.7153	194		23.7153	201		23.7153	171		23.7153	281		23.7153	485
23.7358	320		23.7358	199		23.7358	452		23.7358	204		23.7358	238		23.7358	200		23.7358	142		23.7358	276		23.7358	473
23.7562	326		23.7562	183		23.7562	499		23.7562	176		23.7562	224		23.7562	182		23.7562	145		23.7562	249		23.7562	449
23.7767	306		23.7767	217		23.7767	457		23.7767	190		23.7767	246		23.7767	200		23.7767	141		23.7767	288		23.7767	465
23.7971	362		23.7971	185		23.7971	446		23.7971	202		23.7971	208		23.7971	180		23.7971	138		23.7971	284		23.7971	427
23.8176	307		23.8176	186		23.8176	433		23.8176	176		23.8176	241		23.8176	201		23.8176	129		23.8176	311		23.8176	429
23.838	284		23.838	175		23.838	436		23.838	171		23.838	221		23.838	155		23.838	114		23.838	266		23.838	401
23.8585	290		23.8585	214		23.8585	466		23.8585	194		23.8585	232		23.8585	176		23.8585	143		23.8585	302		23.8585	456
23.8789	337		23.8789	174		23.8789	452		23.8789	180		23.8789	231		23.8789	185		23.8789	131		23.8789	278		23.8789	477
23.8994	295		23.8994	187		23.8994	422		23.8994	225		23.8994	223		23.8994	186		23.8994	161		23.8994	262		23.8994	450
23.9198	305		23.9198	193		23.9198	404		23.9198	188		23.9198	240		23.9198	204		23.9198	156		23.9198	310		23.9198	420
23.9403	340		23.9403	184		23.9403	371		23.9403	204		23.9403	220		23.9403	203		23.9403	160		23.9403	273		23.9403	455
23.9607	342		23.9607	181		23.9607	440		23.9607	170		23.9607	213		23.9607	198		23.9607	137		23.9607	294		23.9607	433
23.9812	338		23.9812	189		23.9812	452		23.9812	208		23.9812	216		23.9812	183		23.9812	132		23.9812	260		23.9812	474
24.0016	327		24.0016	192		24.0016	459		24.0016	186		24.0016	243		24.0016	182		24.0016	142		24.0016	276		24.0016	430
24.0221	328		24.0221	182		24.0221	436		24.0221	187		24.0221	240		24.0221	179		24.0221	144		24.0221	292		24.0221	453
24.0425	305		24.0425	182		24.0425	441		24.0425	196		24.0425	232		24.0425	178		24.0425	144		24.0425	273		24.0425	422
24.063	333		24.063	177		24.063	431		24.063	213		24.063	223		24.063	183		24.063	155		24.063	286		24.063	453
24.0834	336		24.0834	196		24.0834	430		24.0834	187		24.0834	251		24.0834	181		24.0834	145		24.0834	303		24.0834	467
24.1039	352		24.1039	188		24.1039	466		24.1039	197		24.1039	230		24.1039	213		24.1039	143		24.1039	281		24.1039	486
24.1243	333		24.1243	228		24.1243	450		24.1243	200		24.1243	223		24.1243	192		24.1243	135		24.1243	320		24.1243	483
24.1448	330		24.1448	194		24.1448	443		24.1448	198		24.1448	281		24.1448	204		24.1448	133		24.1448	296		24.1448	500
24.1652	323		24.1652	200		24.1652	439		24.1652	219		24.1652	262		24.1652	223		24.1652	143		24.1652	299		24.1652	437
24.1857	350		24.1857	193		24.1857	462		24.1857	208		24.1857	215		24.1857	215		24.1857	154		24.1857	286		24.1857	450
24.2061	339		24.2061	201		24.2061	433		24.2061	206		24.2061	266		24.2061	201		24.2061	131		24.2061	331		24.2061	485
24.2266	350		24.2266	212		24.2266	402		24.2266	187		24.2266	247		24.2266	207		24.2266	159		24.2266	338		24.2266	478
24.247	335		24.247	188		24.247	430		24.247	202		24.247	222		24.247	190		24.247	143		24.247	277		24.247	446
24.2675	325		24.2675	202		24.2675	450		24.2675	227		24.2675	253		24.2675	198		24.2675	148		24.2675	350		24.2675	450
24.2879	367		24.2879	220		24.2879	451		24.2879	202		24.2879	256		24.2879	215		24.2879	129		24.2879	322		24.2879	495
24.3084	379		24.3084	197		24.3084	498		24.3084	211		24.3084	270		24.3084	185		24.3084	163		24.3084	297		24.3084	498
24.3288	369		24.3288	202		24.3288	505		24.3288	234		24.3288	249		24.3288	201		24.3288	162		24.3288	291		24.3288	455
24.3493	361		24.3493	234		24.3493	529		24.3493	213		24.3493	249		24.3493	206		24.3493	176		24.3493	329		24.3493	554
24.3697	352		24.3697	225		24.3697	517		24.3697	234		24.3697	287		24.3697	218		24.3697	144		24.3697	313		24.3697	566
24.3902	390		24.3902	242		24.3902	514		24.3902	207		24.3902	293		24.3902	212		24.3902	183		24.3902	283		24.3902	535
24.4106	436		24.4106	250		24.4106	510		24.4106	246		24.4106	284		24.4106	274		24.4106	186		24.4106	328		24.4106	626
24.4311	373		24.4311	255		24.4311	563		24.4311	246		24.4311	291		24.4311	253		24.4311	182		24.4311	329		24.4311	637
24.4515	442		24.4515	276		24.4515	527		24.4515	271		24.4515	372		24.4515	233		24.4515	188		24.4515	312		24.4515	706
24.472	462		24.472	291		24.472	522		24.472	248		24.472	369		24.472	237		24.472	208		24.472	345		24.472	705
24.4924	465		24.4924	272		24.4924	582		24.4924	258		24.4924	329		24.4924	260		24.4924	221		24.4924	371		24.4924	697
24.5129	457		24.5129	303		24.5129	612		24.5129	258		24.5129	358		24.5129	287		24.5129	203		24.5129	417		24.5129	740
24.5333	428		24.5333	319		24.5333	519		24.5333	275		24.5333	360		24.5333	292		24.5333	194		24.5333	459		24.5333	747
24.5538	463		24.5538	310		24.5538	543		24.5538	239		24.5538	298		24.5538	286		24.5538	180		24.5538	476		24.5538	700
24.5742	436		24.5742	270		24.5742	539		24.5742	253		24.5742	291		24.5742	290		24.5742	196		24.5742	501		24.5742	705
24.5947	453		24.5947	300		24.5947	568		24.5947	283		24.5947	315		24.5947	302		24.5947	184		24.5947	477		24.5947	659
24.6151	470		24.6151	265		24.6151	576		24.6151	249		24.6151	272		24.6151	300		24.6151	185		24.6151	487		24.6151	760
24.6356	475		24.6356	256		24.6356	547		24.6356	245		24.6356	267		24.6356	341		24.6356	181		24.6356	504		24.6356	780
24.656	556		24.656	249		24.656	587		24.656	219		24.656	277		24.656	331		24.656	172		24.656	440		24.656	958
24.6765	556		24.6765	248		24.6765	541		24.6765	232		24.6765	287		24.6765	376		24.6765	187		24.6765	435		24.6765	1158
24.6969	671		24.6969	271		24.6969	628		24.6969	225		24.6969	265		24.6969	485		24.6969	179		24.6969	425		24.6969	1562
24.7174	775		24.7174	275		24.7174	631		24.7174	229		24.7174	276		24.7174	609		24.7174	202		24.7174	398		24.7174	2089
24.7378	857		24.7378	281		24.7378	664		24.7378	218		24.7378	281		24.7378	791		24.7378	202		24.7378	391		24.7378	2626
24.7583	1029		24.7583	343		24.7583	764		24.7583	269		24.7583	268		24.7583	865		24.7583	242		24.7583	370		24.7583	3059
24.7787	1168		24.7787	371		24.7787	745		24.7787	229		24.7787	303		24.7787	922		24.7787	274		24.7787	427		24.7787	3135
24.7992	1201		24.7992	445		24.7992	826		24.7992	252		24.7992	293		24.7992	954		24.7992	305		24.7992	479		24.7992	2979
24.8196	1190		24.8196	520		24.8196	809		24.8196	226		24.8196	306		24.8196	869		24.8196	323		24.8196	561		24.8196	2619
24.8401	1090		24.8401	552		24.8401	902		24.8401	302		24.8401	313		24.8401	762		24.8401	335		24.8401	745		24.8401	2173
24.8605	1001		24.8605	610		24.8605	910		24.8605	306		24.8605	438		24.8605	647		24.8605	384		24.8605	937		24.8605	1815
24.881	847		24.881	622		24.881	869		24.881	358		24.881	416		24.881	582		24.881	371		24.881	1042		24.881	1441
24.9014	714		24.9014	561		24.9014	839		24.9014	415		24.9014	536		24.9014	488		24.9014	343		24.9014	1029		24.9014	1134
24.9219	621		24.9219	562		24.9219	838		24.9219	519		24.9219	591		24.9219	392		24.9219	342		24.9219	1127		24.9219	987
24.9423	534		24.9423	494		24.9423	783		24.9423	573		24.9423	690		24.9423	340		24.9423	284		24.9423	1037		24.9423	829
24.9628	494		24.9628	401		24.9628	634		24.9628	660		24.9628	748		24.9628	289		24.9628	264		24.9628	966		24.9628	751
24.9832	440		24.9832	365		24.9832	669		24.9832	749		24.9832	890		24.9832	283		24.9832	262		24.9832	784		24.9832	675
25.0037	440		25.0037	312		25.0037	648		25.0037	665		25.0037	779		25.0037	288		25.0037	250		25.0037	722		25.0037	638
25.0241	437		25.0241	301		25.0241	662		25.0241	612		25.0241	756		25.0241	256		25.0241	227		25.0241	629		25.0241	593
25.0446	398		25.0446	220		25.0446	569		25.0446	555		25.0446	681		25.0446	232		25.0446	210		25.0446	573		25.0446	551
25.065	410		25.065	236		25.065	611		25.065	513		25.065	612		25.065	254		25.065	211		25.065	489		25.065	526
25.0855	342		25.0855	244		25.0855	582		25.0855	425		25.0855	516		25.0855	213		25.0855	192		25.0855	473		25.0855	503
25.1059	364		25.1059	230		25.1059	557		25.1059	341		25.1059	399		25.1059	223		25.1059	202		25.1059	452		25.1059	542
25.1264	339		25.1264	205		25.1264	542		25.1264	325		25.1264	387		25.1264	186		25.1264	182		25.1264	461		25.1264	473
25.1468	330		25.1468	183		25.1468	543		25.1468	300		25.1468	320		25.1468	201		25.1468	147		25.1468	393		25.1468	456
25.1673	316		25.1673	216		25.1673	467		25.1673	259		25.1673	347		25.1673	213		25.1673	145		25.1673	381		25.1673	458
25.1877	318		25.1877	195		25.1877	485		25.1877	250		25.1877	292		25.1877	172		25.1877	167		25.1877	373		25.1877	402
25.2082	312		25.2082	181		25.2082	443		25.2082	251		25.2082	267		25.2082	163		25.2082	126		25.2082	316		25.2082	438
25.2286	312		25.2286	192		25.2286	511		25.2286	233		25.2286	253		25.2286	217		25.2286	146		25.2286	327		25.2286	413
25.2491	291		25.2491	179		25.2491	470		25.2491	213		25.2491	266		25.2491	194		25.2491	149		25.2491	314		25.2491	429
25.2695	333		25.2695	164		25.2695	478		25.2695	207		25.2695	263		25.2695	211		25.2695	146		25.2695	293		25.2695	412
25.29	293		25.29	179		25.29	395		25.29	198		25.29	255		25.29	179		25.29	170		25.29	340		25.29	400
25.3104	301		25.3104	181		25.3104	430		25.3104	230		25.3104	260		25.3104	187		25.3104	166		25.3104	299		25.3104	402
25.3309	289		25.3309	169		25.3309	474		25.3309	204		25.3309	227		25.3309	216		25.3309	132		25.3309	295		25.3309	455
25.3513	279		25.3513	160		25.3513	430		25.3513	195		25.3513	228		25.3513	191		25.3513	135		25.3513	279		25.3513	401
25.3717	300		25.3717	178		25.3717	452		25.3717	199		25.3717	223		25.3717	167		25.3717	122		25.3717	237		25.3717	466
25.3922	288		25.3922	166		25.3922	463		25.3922	187		25.3922	233		25.3922	175		25.3922	142		25.3922	293		25.3922	433
25.4126	298		25.4126	164		25.4126	436		25.4126	168		25.4126	236		25.4126	164		25.4126	155		25.4126	319		25.4126	464
25.4331	321		25.4331	169		25.4331	396		25.4331	173		25.4331	229		25.4331	181		25.4331	149		25.4331	295		25.4331	480
25.4535	323		25.4535	170		25.4535	414		25.4535	203		25.4535	217		25.4535	179		25.4535	137		25.4535	270		25.4535	399
25.474	294		25.474	174		25.474	449		25.474	177		25.474	260		25.474	196		25.474	135		25.474	250		25.474	372
25.4944	286		25.4944	161		25.4944	368		25.4944	202		25.4944	193		25.4944	183		25.4944	135		25.4944	252		25.4944	421
25.5149	283		25.5149	179		25.5149	401		25.5149	184		25.5149	211		25.5149	190		25.5149	126		25.5149	293		25.5149	395
25.5353	311		25.5353	144		25.5353	432		25.5353	184		25.5353	204		25.5353	180		25.5353	132		25.5353	293		25.5353	438
25.5558	283		25.5558	163		25.5558	389		25.5558	208		25.5558	242		25.5558	170		25.5558	134		25.5558	299		25.5558	434
25.5762	305		25.5762	173		25.5762	372		25.5762	193		25.5762	266		25.5762	149		25.5762	144		25.5762	289		25.5762	404
25.5967	272		25.5967	217		25.5967	407		25.5967	178		25.5967	204		25.5967	175		25.5967	128		25.5967	275		25.5967	436
25.6171	304		25.6171	176		25.6171	404		25.6171	185		25.6171	237		25.6171	169		25.6171	109		25.6171	267		25.6171	403
25.6376	312		25.6376	165		25.6376	418		25.6376	186		25.6376	226		25.6376	180		25.6376	147		25.6376	314		25.6376	415
25.658	274		25.658	187		25.658	406		25.658	191		25.658	204		25.658	186		25.658	142		25.658	287		25.658	425
25.6785	317		25.6785	183		25.6785	423		25.6785	201		25.6785	213		25.6785	161		25.6785	134		25.6785	277		25.6785	409
25.6989	284		25.6989	150		25.6989	421		25.6989	172		25.6989	231		25.6989	172		25.6989	134		25.6989	286		25.6989	430
25.7194	312		25.7194	172		25.7194	431		25.7194	193		25.7194	228		25.7194	222		25.7194	129		25.7194	266		25.7194	446
25.7398	290		25.7398	147		25.7398	421		25.7398	200		25.7398	239		25.7398	194		25.7398	126		25.7398	273		25.7398	466
25.7603	351		25.7603	162		25.7603	419		25.7603	214		25.7603	198		25.7603	190		25.7603	153		25.7603	285		25.7603	490
25.7807	331		25.7807	196		25.7807	402		25.7807	234		25.7807	216		25.7807	189		25.7807	143		25.7807	304		25.7807	428
25.8012	350		25.8012	182		25.8012	421		25.8012	171		25.8012	259		25.8012	199		25.8012	144		25.8012	290		25.8012	460
25.8216	328		25.8216	203		25.8216	422		25.8216	217		25.8216	261		25.8216	194		25.8216	143		25.8216	279		25.8216	484
25.8421	355		25.8421	188		25.8421	445		25.8421	201		25.8421	245		25.8421	207		25.8421	164		25.8421	296		25.8421	480
25.8625	331		25.8625	205		25.8625	441		25.8625	209		25.8625	236		25.8625	184		25.8625	151		25.8625	302		25.8625	479
25.883	307		25.883	204		25.883	443		25.883	213		25.883	246		25.883	193		25.883	152		25.883	294		25.883	508
25.9034	333		25.9034	205		25.9034	420		25.9034	204		25.9034	212		25.9034	223		25.9034	146		25.9034	279		25.9034	466
25.9239	326		25.9239	193		25.9239	405		25.9239	191		25.9239	240		25.9239	192		25.9239	134		25.9239	316		25.9239	468
25.9443	307		25.9443	197		25.9443	375		25.9443	196		25.9443	216		25.9443	219		25.9443	153		25.9443	314		25.9443	400
25.9648	332		25.9648	184		25.9648	445		25.9648	200		25.9648	191		25.9648	180		25.9648	147		25.9648	316		25.9648	473
25.9852	331		25.9852	189		25.9852	402		25.9852	187		25.9852	216		25.9852	179		25.9852	136		25.9852	305		25.9852	487
26.0057	301		26.0057	150		26.0057	432		26.0057	211		26.0057	224		26.0057	199		26.0057	136		26.0057	309		26.0057	440
26.0261	312		26.0261	160		26.0261	380		26.0261	195		26.0261	229		26.0261	191		26.0261	148		26.0261	311		26.0261	456
26.0466	285		26.0466	177		26.0466	360		26.0466	201		26.0466	200		26.0466	200		26.0466	150		26.0466	278		26.0466	445
26.067	271		26.067	147		26.067	427		26.067	200		26.067	234		26.067	171		26.067	158		26.067	308		26.067	430
26.0875	321		26.0875	163		26.0875	382		26.0875	177		26.0875	222		26.0875	185		26.0875	115		26.0875	271		26.0875	463
26.1079	333		26.1079	163		26.1079	408		26.1079	188		26.1079	216		26.1079	216		26.1079	126		26.1079	320		26.1079	426
26.1284	263		26.1284	165		26.1284	388		26.1284	165		26.1284	210		26.1284	207		26.1284	138		26.1284	285		26.1284	425
26.1488	299		26.1488	178		26.1488	368		26.1488	185		26.1488	200		26.1488	163		26.1488	140		26.1488	258		26.1488	426
26.1693	276		26.1693	154		26.1693	353		26.1693	169		26.1693	202		26.1693	183		26.1693	144		26.1693	286		26.1693	419
26.1897	306		26.1897	165		26.1897	341		26.1897	174		26.1897	213		26.1897	180		26.1897	142		26.1897	314		26.1897	383
26.2102	290		26.2102	163		26.2102	356		26.2102	183		26.2102	212		26.2102	180		26.2102	155		26.2102	278		26.2102	457
26.2306	314		26.2306	170		26.2306	412		26.2306	186		26.2306	239		26.2306	178		26.2306	127		26.2306	275		26.2306	415
26.2511	273		26.2511	153		26.2511	383		26.2511	190		26.2511	231		26.2511	170		26.2511	139		26.2511	269		26.2511	400
26.2715	266		26.2715	156		26.2715	369		26.2715	205		26.2715	200		26.2715	190		26.2715	139		26.2715	295		26.2715	410
26.292	288		26.292	169		26.292	365		26.292	189		26.292	205		26.292	172		26.292	127		26.292	285		26.292	420
26.3124	281		26.3124	155		26.3124	383		26.3124	187		26.3124	200		26.3124	169		26.3124	142		26.3124	292		26.3124	423
26.3329	287		26.3329	177		26.3329	362		26.3329	192		26.3329	213		26.3329	162		26.3329	123		26.3329	282		26.3329	419
26.3533	309		26.3533	181		26.3533	373		26.3533	187		26.3533	231		26.3533	155		26.3533	129		26.3533	265		26.3533	399
26.3738	304		26.3738	171		26.3738	376		26.3738	196		26.3738	203		26.3738	208		26.3738	126		26.3738	260		26.3738	420
26.3942	277		26.3942	162		26.3942	387		26.3942	170		26.3942	213		26.3942	189		26.3942	147		26.3942	306		26.3942	413
26.4147	298		26.4147	172		26.4147	386		26.4147	196		26.4147	259		26.4147	171		26.4147	146		26.4147	313		26.4147	432
26.4351	237		26.4351	163		26.4351	333		26.4351	160		26.4351	219		26.4351	174		26.4351	145		26.4351	276		26.4351	391
26.4556	279		26.4556	146		26.4556	373		26.4556	191		26.4556	213		26.4556	183		26.4556	143		26.4556	271		26.4556	417
26.476	278		26.476	159		26.476	376		26.476	183		26.476	220		26.476	175		26.476	139		26.476	267		26.476	427
26.4965	312		26.4965	168		26.4965	364		26.4965	177		26.4965	241		26.4965	186		26.4965	137		26.4965	255		26.4965	400
26.5169	278		26.5169	177		26.5169	378		26.5169	181		26.5169	206		26.5169	189		26.5169	135		26.5169	307		26.5169	434
26.5374	295		26.5374	158		26.5374	394		26.5374	178		26.5374	207		26.5374	198		26.5374	131		26.5374	301		26.5374	385
26.5578	302		26.5578	154		26.5578	376		26.5578	188		26.5578	204		26.5578	178		26.5578	145		26.5578	264		26.5578	453
26.5783	334		26.5783	160		26.5783	377		26.5783	199		26.5783	213		26.5783	168		26.5783	139		26.5783	289		26.5783	443
26.5987	283		26.5987	161		26.5987	356		26.5987	189		26.5987	196		26.5987	201		26.5987	155		26.5987	302		26.5987	419
26.6192	288		26.6192	151		26.6192	358		26.6192	206		26.6192	214		26.6192	181		26.6192	130		26.6192	297		26.6192	408
26.6396	287		26.6396	174		26.6396	371		26.6396	191		26.6396	212		26.6396	176		26.6396	126		26.6396	269		26.6396	430
26.6601	315		26.6601	176		26.6601	359		26.6601	185		26.6601	238		26.6601	201		26.6601	146		26.6601	290		26.6601	439
26.6805	290		26.6805	167		26.6805	381		26.6805	184		26.6805	241		26.6805	188		26.6805	152		26.6805	294		26.6805	456
26.701	301		26.701	156		26.701	384		26.701	175		26.701	206		26.701	189		26.701	123		26.701	309		26.701	453
26.7214	278		26.7214	188		26.7214	353		26.7214	188		26.7214	224		26.7214	196		26.7214	132		26.7214	286		26.7214	431
26.7419	282		26.7419	148		26.7419	370		26.7419	185		26.7419	224		26.7419	190		26.7419	155		26.7419	274		26.7419	409
26.7623	280		26.7623	179		26.7623	401		26.7623	179		26.7623	245		26.7623	209		26.7623	124		26.7623	278		26.7623	411
26.7828	310		26.7828	156		26.7828	354		26.7828	177		26.7828	224		26.7828	215		26.7828	130		26.7828	273		26.7828	467
26.8032	284		26.8032	171		26.8032	388		26.8032	190		26.8032	217		26.8032	181		26.8032	122		26.8032	316		26.8032	447
26.8237	316		26.8237	170		26.8237	346		26.8237	216		26.8237	225		26.8237	189		26.8237	144		26.8237	281		26.8237	429
26.8441	302		26.8441	172		26.8441	404		26.8441	173		26.8441	207		26.8441	199		26.8441	152		26.8441	283		26.8441	467
26.8646	287		26.8646	188		26.8646	393		26.8646	186		26.8646	265		26.8646	200		26.8646	152		26.8646	282		26.8646	489
26.885	324		26.885	188		26.885	361		26.885	170		26.885	224		26.885	205		26.885	152		26.885	301		26.885	477
26.9055	337		26.9055	171		26.9055	373		26.9055	206		26.9055	218		26.9055	210		26.9055	153		26.9055	302		26.9055	478
26.9259	324		26.9259	195		26.9259	412		26.9259	205		26.9259	243		26.9259	194		26.9259	145		26.9259	309		26.9259	523
26.9464	321		26.9464	184		26.9464	401		26.9464	203		26.9464	222		26.9464	227		26.9464	131		26.9464	315		26.9464	510
26.9668	330		26.9668	203		26.9668	364		26.9668	202		26.9668	221		26.9668	233		26.9668	159		26.9668	292		26.9668	503
26.9873	340		26.9873	185		26.9873	433		26.9873	201		26.9873	223		26.9873	248		26.9873	140		26.9873	317		26.9873	559
27.0077	356		27.0077	156		27.0077	432		27.0077	196		27.0077	209		27.0077	209		27.0077	171		27.0077	380		27.0077	533
27.0282	320		27.0282	198		27.0282	444		27.0282	201		27.0282	221		27.0282	240		27.0282	157		27.0282	344		27.0282	494
27.0486	341		27.0486	182		27.0486	382		27.0486	223		27.0486	223		27.0486	231		27.0486	159		27.0486	337		27.0486	508
27.069	335		27.069	172		27.069	418		27.069	196		27.069	245		27.069	258		27.069	166		27.069	342		27.069	524
27.0895	404		27.0895	196		27.0895	406		27.0895	206		27.0895	232		27.0895	234		27.0895	160		27.0895	331		27.0895	580
27.1099	375		27.1099	210		27.1099	438		27.1099	204		27.1099	240		27.1099	278		27.1099	146		27.1099	293		27.1099	581
27.1304	406		27.1304	187		27.1304	424		27.1304	206		27.1304	253		27.1304	299		27.1304	151		27.1304	319		27.1304	698
27.1508	351		27.1508	195		27.1508	430		27.1508	205		27.1508	260		27.1508	370		27.1508	184		27.1508	323		27.1508	704
27.1713	443		27.1713	216		27.1713	437		27.1713	228		27.1713	232		27.1713	378		27.1713	178		27.1713	342		27.1713	807
27.1917	450		27.1917	258		27.1917	430		27.1917	215		27.1917	268		27.1917	401		27.1917	186		27.1917	316		27.1917	863
27.2122	459		27.2122	239		27.2122	489		27.2122	232		27.2122	233		27.2122	440		27.2122	198		27.2122	346		27.2122	957
27.2326	447		27.2326	268		27.2326	445		27.2326	252		27.2326	265		27.2326	452		27.2326	203		27.2326	351		27.2326	857
27.2531	476		27.2531	318		27.2531	464		27.2531	258		27.2531	262		27.2531	369		27.2531	182		27.2531	416		27.2531	842
27.2735	422		27.2735	322		27.2735	449		27.2735	275		27.2735	291		27.2735	405		27.2735	239		27.2735	437		27.2735	831
27.294	434		27.294	288		27.294	502		27.294	304		27.294	289		27.294	312		27.294	238		27.294	436		27.294	710
27.3144	443		27.3144	269		27.3144	484		27.3144	295		27.3144	299		27.3144	259		27.3144	237		27.3144	457		27.3144	717
27.3349	450		27.3349	288		27.3349	485		27.3349	338		27.3349	371		27.3349	280		27.3349	232		27.3349	489		27.3349	587
27.3553	378		27.3553	258		27.3553	432		27.3553	439		27.3553	421		27.3553	242		27.3553	214		27.3553	470		27.3553	590
27.3758	318		27.3758	246		27.3758	454		27.3758	402		27.3758	415		27.3758	257		27.3758	203		27.3758	450		27.3758	544
27.3962	323		27.3962	221		27.3962	443		27.3962	407		27.3962	458		27.3962	207		27.3962	202		27.3962	483		27.3962	526
27.4167	349		27.4167	198		27.4167	440		27.4167	432		27.4167	332		27.4167	223		27.4167	182		27.4167	444		27.4167	509
27.4371	334		27.4371	230		27.4371	427		27.4371	399		27.4371	357		27.4371	228		27.4371	195		27.4371	460		27.4371	507
27.4576	369		27.4576	192		27.4576	414		27.4576	355		27.4576	375		27.4576	222		27.4576	166		27.4576	379		27.4576	503
27.478	330		27.478	207		27.478	428		27.478	309		27.478	337		27.478	239		27.478	166		27.478	353		27.478	513
27.4985	342		27.4985	157		27.4985	413		27.4985	305		27.4985	276		27.4985	191		27.4985	172		27.4985	398		27.4985	466
27.5189	343		27.5189	214		27.5189	447		27.5189	293		27.5189	242		27.5189	224		27.5189	150		27.5189	353		27.5189	479
27.5394	347		27.5394	195		27.5394	466		27.5394	248		27.5394	252		27.5394	209		27.5394	154		27.5394	360		27.5394	447
27.5598	334		27.5598	181		27.5598	441		27.5598	250		27.5598	271		27.5598	203		27.5598	190		27.5598	355		27.5598	481
27.5803	298		27.5803	176		27.5803	430		27.5803	241		27.5803	275		27.5803	213		27.5803	165		27.5803	328		27.5803	446
27.6007	334		27.6007	182		27.6007	410		27.6007	220		27.6007	273		27.6007	212		27.6007	171		27.6007	337		27.6007	457
27.6212	323		27.6212	177		27.6212	436		27.6212	223		27.6212	263		27.6212	194		27.6212	135		27.6212	327		27.6212	461
27.6416	316		27.6416	176		27.6416	429		27.6416	228		27.6416	241		27.6416	195		27.6416	138		27.6416	273		27.6416	458
27.6621	318		27.6621	148		27.6621	399		27.6621	223		27.6621	230		27.6621	200		27.6621	162		27.6621	316		27.6621	437
27.6825	317		27.6825	186		27.6825	396		27.6825	208		27.6825	217		27.6825	191		27.6825	123		27.6825	337		27.6825	444
27.703	303		27.703	181		27.703	435		27.703	212		27.703	230		27.703	218		27.703	138		27.703	344		27.703	434
27.7234	319		27.7234	163		27.7234	430		27.7234	198		27.7234	228		27.7234	191		27.7234	134		27.7234	294		27.7234	422
27.7439	307		27.7439	168		27.7439	444		27.7439	192		27.7439	233		27.7439	214		27.7439	152		27.7439	306		27.7439	478
27.7643	348		27.7643	159		27.7643	433		27.7643	198		27.7643	218		27.7643	203		27.7643	132		27.7643	292		27.7643	476
27.7848	350		27.7848	176		27.7848	418		27.7848	192		27.7848	208		27.7848	217		27.7848	165		27.7848	315		27.7848	448
27.8052	359		27.8052	157		27.8052	431		27.8052	202		27.8052	227		27.8052	203		27.8052	147		27.8052	300		27.8052	475
27.8257	341		27.8257	171		27.8257	412		27.8257	200		27.8257	226		27.8257	178		27.8257	151		27.8257	285		27.8257	477
27.8461	330		27.8461	170		27.8461	383		27.8461	182		27.8461	204		27.8461	228		27.8461	169		27.8461	308		27.8461	451
27.8666	304		27.8666	177		27.8666	444		27.8666	216		27.8666	212		27.8666	221		27.8666	129		27.8666	364		27.8666	495
27.887	323		27.887	175		27.887	415		27.887	213		27.887	212		27.887	222		27.887	152		27.887	310		27.887	488
27.9075	329		27.9075	189		27.9075	417		27.9075	196		27.9075	236		27.9075	197		27.9075	150		27.9075	321		27.9075	502
27.9279	329		27.9279	170		27.9279	413		27.9279	215		27.9279	233		27.9279	218		27.9279	162		27.9279	323		27.9279	516
27.9484	337		27.9484	194		27.9484	411		27.9484	198		27.9484	242		27.9484	225		27.9484	130		27.9484	323		27.9484	516
27.9688	362		27.9688	190		27.9688	393		27.9688	198		27.9688	231		27.9688	218		27.9688	168		27.9688	289		27.9688	498
27.9893	383		27.9893	175		27.9893	424		27.9893	185		27.9893	239		27.9893	192		27.9893	166		27.9893	334		27.9893	528
28.0097	354		28.0097	186		28.0097	476		28.0097	218		28.0097	232		28.0097	246		28.0097	149		28.0097	328		28.0097	573
28.0302	378		28.0302	197		28.0302	471		28.0302	194		28.0302	234		28.0302	223		28.0302	132		28.0302	318		28.0302	594
28.0506	432		28.0506	192		28.0506	438		28.0506	194		28.0506	261		28.0506	247		28.0506	149		28.0506	318		28.0506	684
28.0711	435		28.0711	195		28.0711	464		28.0711	189		28.0711	218		28.0711	263		28.0711	173		28.0711	333		28.0711	738
28.0915	471		28.0915	215		28.0915	477		28.0915	190		28.0915	262		28.0915	302		28.0915	152		28.0915	314		28.0915	886
28.112	559		28.112	212		28.112	510		28.112	227		28.112	237		28.112	331		28.112	191		28.112	345		28.112	1005
28.1324	618		28.1324	226		28.1324	492		28.1324	223		28.1324	254		28.1324	390		28.1324	191		28.1324	367		28.1324	1168
28.1529	742		28.1529	217		28.1529	497		28.1529	222		28.1529	252		28.1529	427		28.1529	194		28.1529	382		28.1529	1399
28.1733	800		28.1733	257		28.1733	562		28.1733	220		28.1733	254		28.1733	502		28.1733	187		28.1733	374		28.1733	1436
28.1938	846		28.1938	292		28.1938	571		28.1938	221		28.1938	258		28.1938	472		28.1938	218		28.1938	394		28.1938	1480
28.2142	843		28.2142	325		28.2142	578		28.2142	242		28.2142	268		28.2142	495		28.2142	257		28.2142	474		28.2142	1501
28.2347	836		28.2347	322		28.2347	588		28.2347	249		28.2347	295		28.2347	442		28.2347	287		28.2347	564		28.2347	1420
28.2551	715		28.2551	347		28.2551	597		28.2551	265		28.2551	306		28.2551	427		28.2551	286		28.2551	685		28.2551	1160
28.2756	709		28.2756	346		28.2756	563		28.2756	289		28.2756	322		28.2756	353		28.2756	286		28.2756	908		28.2756	1061
28.296	601		28.296	334		28.296	601		28.296	322		28.296	383		28.296	355		28.296	314		28.296	995		28.296	949
28.3165	585		28.3165	330		28.3165	536		28.3165	329		28.3165	390		28.3165	324		28.3165	262		28.3165	1060		28.3165	840
28.3369	478		28.3369	286		28.3369	544		28.3369	371		28.3369	423		28.3369	271		28.3369	305		28.3369	1074		28.3369	709
28.3574	486		28.3574	289		28.3574	514		28.3574	417		28.3574	473		28.3574	269		28.3574	257		28.3574	928		28.3574	723
28.3778	447		28.3778	261		28.3778	527		28.3778	454		28.3778	490		28.3778	219		28.3778	228		28.3778	892		28.3778	641
28.3983	394		28.3983	265		28.3983	546		28.3983	512		28.3983	480		28.3983	224		28.3983	225		28.3983	761		28.3983	575
28.4187	393		28.4187	221		28.4187	485		28.4187	509		28.4187	484		28.4187	269		28.4187	220		28.4187	698		28.4187	582
28.4392	396		28.4392	228		28.4392	477		28.4392	460		28.4392	475		28.4392	226		28.4392	210		28.4392	575		28.4392	524
28.4596	360		28.4596	223		28.4596	433		28.4596	417		28.4596	441		28.4596	253		28.4596	210		28.4596	588		28.4596	572
28.4801	351		28.4801	219		28.4801	448		28.4801	389		28.4801	396		28.4801	205		28.4801	175		28.4801	448		28.4801	501
28.5005	364		28.5005	190		28.5005	447		28.5005	369		28.5005	399		28.5005	223		28.5005	188		28.5005	456		28.5005	523
28.521	376		28.521	196		28.521	452		28.521	319		28.521	364		28.521	229		28.521	189		28.521	407		28.521	496
28.5414	357		28.5414	189		28.5414	418		28.5414	300		28.5414	312		28.5414	199		28.5414	184		28.5414	402		28.5414	454
28.5619	381		28.5619	199		28.5619	449		28.5619	269		28.5619	324		28.5619	194		28.5619	160		28.5619	387		28.5619	459
28.5823	355		28.5823	181		28.5823	390		28.5823	266		28.5823	322		28.5823	226		28.5823	150		28.5823	403		28.5823	520
28.6028	337		28.6028	192		28.6028	425		28.6028	244		28.6028	259		28.6028	237		28.6028	160		28.6028	350		28.6028	493
28.6232	321		28.6232	200		28.6232	428		28.6232	243		28.6232	285		28.6232	201		28.6232	153		28.6232	377		28.6232	510
28.6437	361		28.6437	212		28.6437	409		28.6437	249		28.6437	236		28.6437	213		28.6437	167		28.6437	321		28.6437	522
28.6641	374		28.6641	203		28.6641	396		28.6641	238		28.6641	262		28.6641	204		28.6641	179		28.6641	351		28.6641	515
28.6846	364		28.6846	198		28.6846	437		28.6846	243		28.6846	290		28.6846	201		28.6846	145		28.6846	350		28.6846	521
28.705	352		28.705	185		28.705	417		28.705	228		28.705	248		28.705	225		28.705	160		28.705	357		28.705	542
28.7255	387		28.7255	195		28.7255	456		28.7255	234		28.7255	258		28.7255	241		28.7255	169		28.7255	344		28.7255	576
28.7459	435		28.7459	202		28.7459	430		28.7459	265		28.7459	260		28.7459	231		28.7459	157		28.7459	361		28.7459	587
28.7664	445		28.7664	221		28.7664	436		28.7664	225		28.7664	285		28.7664	243		28.7664	179		28.7664	337		28.7664	667
28.7868	464		28.7868	235		28.7868	434		28.7868	250		28.7868	267		28.7868	264		28.7868	186		28.7868	367		28.7868	732
28.8072	484		28.8072	228		28.8072	428		28.8072	206		28.8072	299		28.8072	266		28.8072	202		28.8072	362		28.8072	864
28.8277	495		28.8277	249		28.8277	469		28.8277	277		28.8277	327		28.8277	323		28.8277	190		28.8277	423		28.8277	936
28.8481	505		28.8481	278		28.8481	459		28.8481	265		28.8481	334		28.8481	342		28.8481	221		28.8481	398		28.8481	913
28.8686	514		28.8686	284		28.8686	448		28.8686	289		28.8686	341		28.8686	321		28.8686	211		28.8686	483		28.8686	987
28.889	477		28.889	284		28.889	434		28.889	294		28.889	432		28.889	330		28.889	232		28.889	492		28.889	958
28.9095	520		28.9095	288		28.9095	451		28.9095	343		28.9095	359		28.9095	365		28.9095	240		28.9095	507		28.9095	905
28.9299	474		28.9299	263		28.9299	469		28.9299	335		28.9299	378		28.9299	321		28.9299	268		28.9299	577		28.9299	841
28.9504	450		28.9504	255		28.9504	460		28.9504	336		28.9504	342		28.9504	316		28.9504	230		28.9504	645		28.9504	771
28.9708	433		28.9708	259		28.9708	481		28.9708	316		28.9708	380		28.9708	327		28.9708	217		28.9708	674		28.9708	700
28.9913	396		28.9913	247		28.9913	442		28.9913	310		28.9913	338		28.9913	261		28.9913	205		28.9913	654		28.9913	597
29.0117	386		29.0117	238		29.0117	442		29.0117	275		29.0117	300		29.0117	249		29.0117	197		29.0117	575		29.0117	604
29.0322	395		29.0322	219		29.0322	425		29.0322	292		29.0322	297		29.0322	244		29.0322	204		29.0322	555		29.0322	562
29.0526	357		29.0526	206		29.0526	425		29.0526	259		29.0526	306		29.0526	261		29.0526	225		29.0526	590		29.0526	582
29.0731	364		29.0731	201		29.0731	415		29.0731	253		29.0731	280		29.0731	239		29.0731	190		29.0731	485		29.0731	528
29.0935	342		29.0935	203		29.0935	409		29.0935	224		29.0935	240		29.0935	232		29.0935	178		29.0935	458		29.0935	514
29.114	341		29.114	198		29.114	427		29.114	235		29.114	254		29.114	209		29.114	181		29.114	447		29.114	548
29.1344	345		29.1344	178		29.1344	426		29.1344	234		29.1344	232		29.1344	213		29.1344	156		29.1344	398		29.1344	523
29.1549	354		29.1549	174		29.1549	441		29.1549	229		29.1549	251		29.1549	205		29.1549	164		29.1549	422		29.1549	479
29.1753	347		29.1753	180		29.1753	401		29.1753	200		29.1753	263		29.1753	227		29.1753	143		29.1753	387		29.1753	497
29.1958	316		29.1958	169		29.1958	385		29.1958	221		29.1958	262		29.1958	236		29.1958	149		29.1958	346		29.1958	499
29.2162	308		29.2162	169		29.2162	415		29.2162	209		29.2162	227		29.2162	217		29.2162	161		29.2162	371		29.2162	496
29.2367	347		29.2367	184		29.2367	406		29.2367	242		29.2367	245		29.2367	244		29.2367	164		29.2367	393		29.2367	491
29.2571	364		29.2571	180		29.2571	413		29.2571	216		29.2571	239		29.2571	234		29.2571	161		29.2571	359		29.2571	456
29.2776	315		29.2776	188		29.2776	415		29.2776	200		29.2776	234		29.2776	254		29.2776	165		29.2776	349		29.2776	505
29.298	347		29.298	177		29.298	397		29.298	230		29.298	248		29.298	223		29.298	153		29.298	371		29.298	507
29.3185	305		29.3185	170		29.3185	401		29.3185	231		29.3185	235		29.3185	231		29.3185	135		29.3185	334		29.3185	510
29.3389	348		29.3389	177		29.3389	412		29.3389	206		29.3389	257		29.3389	197		29.3389	158		29.3389	312		29.3389	488
29.3594	363		29.3594	195		29.3594	408		29.3594	195		29.3594	231		29.3594	219		29.3594	179		29.3594	338		29.3594	565
29.3798	350		29.3798	177		29.3798	448		29.3798	200		29.3798	219		29.3798	255		29.3798	155		29.3798	334		29.3798	618
29.4003	427		29.4003	169		29.4003	422		29.4003	204		29.4003	246		29.4003	265		29.4003	178		29.4003	321		29.4003	710
29.4207	400		29.4207	192		29.4207	453		29.4207	203		29.4207	236		29.4207	290		29.4207	167		29.4207	374		29.4207	737
29.4412	379		29.4412	188		29.4412	488		29.4412	218		29.4412	236		29.4412	310		29.4412	165		29.4412	344		29.4412	765
29.4616	421		29.4616	191		29.4616	435		29.4616	217		29.4616	253		29.4616	324		29.4616	167		29.4616	344		29.4616	760
29.4821	445		29.4821	197		29.4821	445		29.4821	222		29.4821	271		29.4821	320		29.4821	179		29.4821	371		29.4821	714
29.5025	368		29.5025	260		29.5025	530		29.5025	254		29.5025	292		29.5025	332		29.5025	207		29.5025	389		29.5025	728
29.523	370		29.523	234		29.523	503		29.523	238		29.523	243		29.523	323		29.523	199		29.523	432		29.523	678
29.5434	363		29.5434	227		29.5434	475		29.5434	241		29.5434	281		29.5434	288		29.5434	218		29.5434	445		29.5434	649
29.5639	373		29.5639	214		29.5639	495		29.5639	245		29.5639	284		29.5639	298		29.5639	203		29.5639	468		29.5639	571
29.5843	347		29.5843	208		29.5843	434		29.5843	260		29.5843	273		29.5843	247		29.5843	177		29.5843	475		29.5843	572
29.6048	351		29.6048	197		29.6048	484		29.6048	262		29.6048	285		29.6048	257		29.6048	178		29.6048	428		29.6048	581
29.6252	342		29.6252	183		29.6252	445		29.6252	257		29.6252	285		29.6252	236		29.6252	175		29.6252	430		29.6252	492
29.6457	335		29.6457	193		29.6457	415		29.6457	265		29.6457	286		29.6457	246		29.6457	168		29.6457	457		29.6457	465
29.6661	330		29.6661	198		29.6661	439		29.6661	221		29.6661	251		29.6661	236		29.6661	165		29.6661	421		29.6661	514
29.6866	324		29.6866	191		29.6866	422		29.6866	266		29.6866	266		29.6866	197		29.6866	149		29.6866	394		29.6866	507
29.707	325		29.707	175		29.707	407		29.707	246		29.707	251		29.707	193		29.707	157		29.707	362		29.707	482
29.7275	300		29.7275	178		29.7275	393		29.7275	205		29.7275	273		29.7275	202		29.7275	156		29.7275	364		29.7275	452
29.7479	292		29.7479	171		29.7479	409		29.7479	231		29.7479	264		29.7479	245		29.7479	165		29.7479	389		29.7479	432
29.7684	326		29.7684	188		29.7684	406		29.7684	219		29.7684	229		29.7684	199		29.7684	152		29.7684	308		29.7684	459
29.7888	297		29.7888	155		29.7888	384		29.7888	217		29.7888	218		29.7888	234		29.7888	164		29.7888	336		29.7888	474
29.8093	299		29.8093	174		29.8093	424		29.8093	218		29.8093	236		29.8093	205		29.8093	158		29.8093	332		29.8093	491
29.8297	297		29.8297	166		29.8297	390		29.8297	216		29.8297	220		29.8297	189		29.8297	147		29.8297	294		29.8297	428
29.8502	276		29.8502	170		29.8502	412		29.8502	214		29.8502	251		29.8502	197		29.8502	148		29.8502	339		29.8502	457
29.8706	291		29.8706	159		29.8706	401		29.8706	185		29.8706	255		29.8706	186		29.8706	156		29.8706	330		29.8706	468
29.8911	293		29.8911	171		29.8911	422		29.8911	215		29.8911	231		29.8911	195		29.8911	151		29.8911	331		29.8911	450
29.9115	331		29.9115	156		29.9115	388		29.9115	207		29.9115	254		29.9115	181		29.9115	154		29.9115	286		29.9115	456
29.932	304		29.932	148		29.932	389		29.932	241		29.932	256		29.932	191		29.932	159		29.932	300		29.932	481
29.9524	317		29.9524	153		29.9524	389		29.9524	209		29.9524	238		29.9524	195		29.9524	147		29.9524	314		29.9524	462
29.9729	317		29.9729	154		29.9729	398		29.9729	170		29.9729	220		29.9729	200		29.9729	153		29.9729	349		29.9729	458
29.9933	304		29.9933	155		29.9933	397		29.9933	236		29.9933	206		29.9933	199		29.9933	157		29.9933	283		29.9933	462
30.0138	293		30.0138	159		30.0138	365		30.0138	232		30.0138	242		30.0138	206		30.0138	144		30.0138	274		30.0138	467
30.0342	294		30.0342	159		30.0342	376		30.0342	196		30.0342	235		30.0342	217		30.0342	139		30.0342	326		30.0342	466
30.0547	294		30.0547	179		30.0547	416		30.0547	211		30.0547	237		30.0547	205		30.0547	178		30.0547	267		30.0547	445
30.0751	307		30.0751	141		30.0751	397		30.0751	187		30.0751	253		30.0751	208		30.0751	130		30.0751	334		30.0751	460
30.0956	308		30.0956	151		30.0956	379		30.0956	172		30.0956	218		30.0956	199		30.0956	153		30.0956	294		30.0956	465
30.116	257		30.116	167		30.116	432		30.116	175		30.116	210		30.116	191		30.116	153		30.116	365		30.116	448
30.1365	299		30.1365	151		30.1365	390		30.1365	169		30.1365	207		30.1365	187		30.1365	153		30.1365	307		30.1365	441
30.1569	301		30.1569	167		30.1569	405		30.1569	205		30.1569	236		30.1569	207		30.1569	144		30.1569	294		30.1569	446
30.1774	297		30.1774	174		30.1774	433		30.1774	187		30.1774	236		30.1774	234		30.1774	152		30.1774	314		30.1774	463
30.1978	301		30.1978	154		30.1978	395		30.1978	176		30.1978	216		30.1978	197		30.1978	168		30.1978	325		30.1978	495
30.2183	297		30.2183	165		30.2183	390		30.2183	216		30.2183	228		30.2183	184		30.2183	149		30.2183	356		30.2183	492
30.2387	280		30.2387	161		30.2387	378		30.2387	199		30.2387	243		30.2387	194		30.2387	154		30.2387	344		30.2387	479
30.2592	334		30.2592	155		30.2592	422		30.2592	181		30.2592	215		30.2592	230		30.2592	119		30.2592	297		30.2592	525
30.2796	324		30.2796	166		30.2796	411		30.2796	198		30.2796	247		30.2796	250		30.2796	153		30.2796	314		30.2796	557
30.3001	344		30.3001	177		30.3001	446		30.3001	179		30.3001	238		30.3001	248		30.3001	175		30.3001	320		30.3001	677
30.3205	372		30.3205	167		30.3205	408		30.3205	185		30.3205	240		30.3205	279		30.3205	158		30.3205	312		30.3205	720
30.341	403		30.341	172		30.341	429		30.341	207		30.341	242		30.341	251		30.341	179		30.341	345		30.341	794
30.3614	339		30.3614	176		30.3614	416		30.3614	203		30.3614	206		30.3614	281		30.3614	151		30.3614	337		30.3614	824
30.3819	328		30.3819	187		30.3819	413		30.3819	190		30.3819	271		30.3819	281		30.3819	182		30.3819	353		30.3819	812
30.4023	381		30.4023	198		30.4023	426		30.4023	211		30.4023	258		30.4023	313		30.4023	188		30.4023	357		30.4023	817
30.4228	414		30.4228	193		30.4228	410		30.4228	254		30.4228	262		30.4228	295		30.4228	160		30.4228	365		30.4228	756
30.4432	349		30.4432	189		30.4432	427		30.4432	250		30.4432	268		30.4432	286		30.4432	173		30.4432	434		30.4432	736
30.4637	361		30.4637	201		30.4637	439		30.4637	220		30.4637	297		30.4637	250		30.4637	168		30.4637	464		30.4637	668
30.4841	345		30.4841	179		30.4841	433		30.4841	234		30.4841	288		30.4841	287		30.4841	180		30.4841	434		30.4841	583
30.5045	342		30.5045	186		30.5045	421		30.5045	271		30.5045	301		30.5045	273		30.5045	172		30.5045	443		30.5045	563
30.525	349		30.525	167		30.525	425		30.525	342		30.525	319		30.525	234		30.525	187		30.525	420		30.525	539
30.5454	308		30.5454	177		30.5454	398		30.5454	343		30.5454	292		30.5454	238		30.5454	179		30.5454	399		30.5454	509
30.5659	311		30.5659	185		30.5659	389		30.5659	312		30.5659	351		30.5659	200		30.5659	198		30.5659	419		30.5659	524
30.5863	303		30.5863	172		30.5863	415		30.5863	266		30.5863	315		30.5863	216		30.5863	144		30.5863	406		30.5863	469
30.6068	333		30.6068	166		30.6068	417		30.6068	327		30.6068	294		30.6068	224		30.6068	161		30.6068	368		30.6068	486
30.6272	271		30.6272	165		30.6272	349		30.6272	282		30.6272	291		30.6272	207		30.6272	160		30.6272	370		30.6272	520
30.6477	316		30.6477	148		30.6477	406		30.6477	260		30.6477	266		30.6477	196		30.6477	139		30.6477	339		30.6477	489
30.6681	301		30.6681	163		30.6681	391		30.6681	254		30.6681	264		30.6681	203		30.6681	147		30.6681	349		30.6681	479
30.6886	293		30.6886	145		30.6886	373		30.6886	224		30.6886	256		30.6886	190		30.6886	128		30.6886	312		30.6886	474
30.709	286		30.709	160		30.709	348		30.709	231		30.709	257		30.709	219		30.709	116		30.709	330		30.709	445
30.7295	316		30.7295	140		30.7295	377		30.7295	207		30.7295	218		30.7295	203		30.7295	146		30.7295	348		30.7295	426
30.7499	305		30.7499	142		30.7499	398		30.7499	216		30.7499	244		30.7499	189		30.7499	133		30.7499	312		30.7499	417
30.7704	285		30.7704	150		30.7704	358		30.7704	180		30.7704	238		30.7704	188		30.7704	142		30.7704	322		30.7704	441
30.7908	289		30.7908	168		30.7908	349		30.7908	189		30.7908	221		30.7908	181		30.7908	120		30.7908	317		30.7908	469
30.8113	302		30.8113	173		30.8113	358		30.8113	207		30.8113	240		30.8113	193		30.8113	132		30.8113	311		30.8113	452
30.8317	272		30.8317	165		30.8317	373		30.8317	197		30.8317	236		30.8317	202		30.8317	140		30.8317	307		30.8317	426
30.8522	270		30.8522	147		30.8522	386		30.8522	219		30.8522	220		30.8522	185		30.8522	136		30.8522	324		30.8522	432
30.8726	296		30.8726	155		30.8726	374		30.8726	181		30.8726	207		30.8726	192		30.8726	141		30.8726	311		30.8726	469
30.8931	306		30.8931	180		30.8931	334		30.8931	228		30.8931	206		30.8931	210		30.8931	154		30.8931	289		30.8931	452
30.9135	263		30.9135	153		30.9135	349		30.9135	187		30.9135	219		30.9135	216		30.9135	133		30.9135	307		30.9135	434
30.934	310		30.934	157		30.934	376		30.934	203		30.934	208		30.934	203		30.934	148		30.934	312		30.934	439
30.9544	322		30.9544	155		30.9544	378		30.9544	202		30.9544	249		30.9544	183		30.9544	152		30.9544	288		30.9544	465
30.9749	280		30.9749	155		30.9749	360		30.9749	186		30.9749	208		30.9749	200		30.9749	132		30.9749	292		30.9749	453
30.9953	299		30.9953	162		30.9953	386		30.9953	201		30.9953	216		30.9953	205		30.9953	149		30.9953	328		30.9953	442
31.0158	304		31.0158	131		31.0158	383		31.0158	230		31.0158	209		31.0158	204		31.0158	154		31.0158	305		31.0158	470
31.0362	286		31.0362	144		31.0362	405		31.0362	183		31.0362	209		31.0362	208		31.0362	150		31.0362	344		31.0362	467
31.0567	275		31.0567	172		31.0567	355		31.0567	186		31.0567	228		31.0567	219		31.0567	140		31.0567	320		31.0567	441
31.0771	281		31.0771	159		31.0771	406		31.0771	213		31.0771	236		31.0771	199		31.0771	134		31.0771	312		31.0771	440
31.0976	294		31.0976	161		31.0976	409		31.0976	179		31.0976	210		31.0976	219		31.0976	146		31.0976	312		31.0976	471
31.118	292		31.118	143		31.118	392		31.118	191		31.118	228		31.118	189		31.118	146		31.118	327		31.118	421
31.1385	306		31.1385	153		31.1385	361		31.1385	195		31.1385	229		31.1385	209		31.1385	138		31.1385	356		31.1385	479
31.1589	304		31.1589	154		31.1589	388		31.1589	219		31.1589	239		31.1589	235		31.1589	164		31.1589	289		31.1589	445
31.1794	315		31.1794	178		31.1794	395		31.1794	192		31.1794	219		31.1794	201		31.1794	156		31.1794	319		31.1794	454
31.1998	328		31.1998	182		31.1998	391		31.1998	207		31.1998	251		31.1998	194		31.1998	148		31.1998	303		31.1998	498
31.2203	317		31.2203	174		31.2203	416		31.2203	220		31.2203	222		31.2203	204		31.2203	150		31.2203	344		31.2203	502
31.2407	329		31.2407	168		31.2407	395		31.2407	198		31.2407	249		31.2407	224		31.2407	175		31.2407	350		31.2407	503
31.2612	327		31.2612	207		31.2612	389		31.2612	216		31.2612	251		31.2612	226		31.2612	164		31.2612	365		31.2612	527
31.2816	273		31.2816	191		31.2816	420		31.2816	236		31.2816	250		31.2816	211		31.2816	173		31.2816	371		31.2816	578
31.3021	340		31.3021	174		31.3021	433		31.3021	215		31.3021	259		31.3021	281		31.3021	140		31.3021	357		31.3021	555
31.3225	308		31.3225	190		31.3225	443		31.3225	239		31.3225	275		31.3225	231		31.3225	156		31.3225	415		31.3225	565
31.343	312		31.343	150		31.343	390		31.343	227		31.343	235		31.343	235		31.343	172		31.343	385		31.343	557
31.3634	342		31.3634	188		31.3634	430		31.3634	186		31.3634	237		31.3634	238		31.3634	150		31.3634	422		31.3634	549
31.3839	327		31.3839	170		31.3839	416		31.3839	245		31.3839	280		31.3839	204		31.3839	139		31.3839	451		31.3839	501
31.4043	296		31.4043	160		31.4043	430		31.4043	204		31.4043	260		31.4043	211		31.4043	162		31.4043	421		31.4043	546
31.4248	298		31.4248	168		31.4248	419		31.4248	212		31.4248	233		31.4248	216		31.4248	149		31.4248	396		31.4248	472
31.4452	285		31.4452	172		31.4452	400		31.4452	222		31.4452	241		31.4452	213		31.4452	150		31.4452	419		31.4452	467
31.4657	288		31.4657	179		31.4657	410		31.4657	217		31.4657	224		31.4657	228		31.4657	127		31.4657	379		31.4657	456
31.4861	303		31.4861	147		31.4861	427		31.4861	196		31.4861	229		31.4861	168		31.4861	158		31.4861	362		31.4861	414
31.5066	302		31.5066	164		31.5066	380		31.5066	202		31.5066	227		31.5066	170		31.5066	149		31.5066	382		31.5066	485
31.527	275		31.527	153		31.527	407		31.527	175		31.527	226		31.527	190		31.527	133		31.527	335		31.527	477
31.5475	331		31.5475	132		31.5475	392		31.5475	180		31.5475	224		31.5475	203		31.5475	110		31.5475	328		31.5475	463
31.5679	270		31.5679	151		31.5679	388		31.5679	161		31.5679	224		31.5679	219		31.5679	131		31.5679	279		31.5679	447
31.5884	285		31.5884	165		31.5884	421		31.5884	178		31.5884	205		31.5884	217		31.5884	150		31.5884	322		31.5884	475
31.6088	247		31.6088	182		31.6088	385		31.6088	185		31.6088	216		31.6088	212		31.6088	130		31.6088	315		31.6088	461
31.6293	275		31.6293	166		31.6293	378		31.6293	179		31.6293	225		31.6293	201		31.6293	158		31.6293	295		31.6293	449
31.6497	286		31.6497	139		31.6497	410		31.6497	199		31.6497	220		31.6497	172		31.6497	140		31.6497	325		31.6497	438
31.6702	283		31.6702	134		31.6702	380		31.6702	171		31.6702	214		31.6702	193		31.6702	124		31.6702	316		31.6702	442
31.6906	284		31.6906	156		31.6906	382		31.6906	218		31.6906	198		31.6906	156		31.6906	129		31.6906	319		31.6906	422
31.7111	279		31.7111	161		31.7111	420		31.7111	183		31.7111	207		31.7111	168		31.7111	124		31.7111	324		31.7111	384
31.7315	268		31.7315	150		31.7315	369		31.7315	200		31.7315	186		31.7315	203		31.7315	132		31.7315	335		31.7315	405
31.752	276		31.752	150		31.752	363		31.752	178		31.752	197		31.752	200		31.752	140		31.752	313		31.752	410
31.7724	277		31.7724	143		31.7724	354		31.7724	175		31.7724	217		31.7724	175		31.7724	160		31.7724	319		31.7724	440
31.7929	270		31.7929	146		31.7929	348		31.7929	187		31.7929	213		31.7929	167		31.7929	146		31.7929	311		31.7929	440
31.8133	291		31.8133	147		31.8133	368		31.8133	213		31.8133	198		31.8133	187		31.8133	156		31.8133	284		31.8133	434
31.8338	279		31.8338	123		31.8338	371		31.8338	176		31.8338	237		31.8338	196		31.8338	138		31.8338	312		31.8338	441
31.8542	296		31.8542	143		31.8542	377		31.8542	188		31.8542	204		31.8542	216		31.8542	133		31.8542	313		31.8542	417
31.8747	244		31.8747	152		31.8747	343		31.8747	214		31.8747	181		31.8747	198		31.8747	127		31.8747	277		31.8747	406
31.8951	263		31.8951	129		31.8951	371		31.8951	183		31.8951	220		31.8951	171		31.8951	143		31.8951	284		31.8951	404
31.9156	293		31.9156	132		31.9156	387		31.9156	183		31.9156	193		31.9156	201		31.9156	143		31.9156	276		31.9156	427
31.936	254		31.936	147		31.936	349		31.936	188		31.936	214		31.936	159		31.936	129		31.936	324		31.936	421
31.9565	254		31.9565	125		31.9565	357		31.9565	173		31.9565	221		31.9565	181		31.9565	138		31.9565	310		31.9565	404
31.9769	309		31.9769	157		31.9769	371		31.9769	180		31.9769	177		31.9769	177		31.9769	142		31.9769	316		31.9769	379
31.9974	279		31.9974	158		31.9974	383		31.9974	161		31.9974	193		31.9974	184		31.9974	129		31.9974	344		31.9974	461
32.0178	249		32.0178	139		32.0178	367		32.0178	190		32.0178	210		32.0178	179		32.0178	116		32.0178	318		32.0178	425
32.0383	243		32.0383	156		32.0383	312		32.0383	182		32.0383	199		32.0383	193		32.0383	135		32.0383	312		32.0383	440
32.0587	287		32.0587	128		32.0587	380		32.0587	163		32.0587	171		32.0587	189		32.0587	119		32.0587	298		32.0587	402
32.0792	259		32.0792	124		32.0792	347		32.0792	183		32.0792	225		32.0792	190		32.0792	116		32.0792	315		32.0792	434
32.0996	268		32.0996	145		32.0996	355		32.0996	192		32.0996	198		32.0996	186		32.0996	137		32.0996	310		32.0996	417
32.1201	261		32.1201	153		32.1201	339		32.1201	184		32.1201	188		32.1201	171		32.1201	146		32.1201	305		32.1201	421
32.1405	260		32.1405	149		32.1405	373		32.1405	153		32.1405	214		32.1405	199		32.1405	152		32.1405	317		32.1405	412
32.161	289		32.161	125		32.161	296		32.161	196		32.161	171		32.161	202		32.161	149		32.161	307		32.161	429
32.1814	302		32.1814	125		32.1814	355		32.1814	154		32.1814	209		32.1814	196		32.1814	130		32.1814	273		32.1814	413
32.2019	279		32.2019	157		32.2019	375		32.2019	220		32.2019	201		32.2019	207		32.2019	151		32.2019	278		32.2019	425
32.2223	283		32.2223	123		32.2223	327		32.2223	190		32.2223	175		32.2223	208		32.2223	159		32.2223	294		32.2223	428
32.2427	263		32.2427	135		32.2427	368		32.2427	178		32.2427	220		32.2427	200		32.2427	139		32.2427	319		32.2427	440
32.2632	280		32.2632	129		32.2632	365		32.2632	182		32.2632	213		32.2632	211		32.2632	136		32.2632	299		32.2632	438
32.2836	302		32.2836	140		32.2836	373		32.2836	156		32.2836	217		32.2836	214		32.2836	140		32.2836	330		32.2836	477
32.3041	302		32.3041	137		32.3041	377		32.3041	203		32.3041	200		32.3041	210		32.3041	126		32.3041	318		32.3041	447
32.3245	298		32.3245	143		32.3245	365		32.3245	193		32.3245	214		32.3245	218		32.3245	141		32.3245	328		32.3245	427
32.345	307		32.345	131		32.345	396		32.345	161		32.345	172		32.345	258		32.345	155		32.345	314		32.345	465
32.3654	304		32.3654	146		32.3654	376		32.3654	180		32.3654	184		32.3654	267		32.3654	144		32.3654	280		32.3654	479
32.3859	296		32.3859	156		32.3859	408		32.3859	186		32.3859	231		32.3859	260		32.3859	148		32.3859	308		32.3859	464
32.4063	312		32.4063	182		32.4063	388		32.4063	199		32.4063	214		32.4063	242		32.4063	125		32.4063	317		32.4063	478
32.4268	310		32.4268	171		32.4268	416		32.4268	190		32.4268	217		32.4268	229		32.4268	147		32.4268	314		32.4268	477
32.4472	297		32.4472	195		32.4472	425		32.4472	177		32.4472	233		32.4472	238		32.4472	183		32.4472	302		32.4472	490
32.4677	300		32.4677	212		32.4677	413		32.4677	188		32.4677	196		32.4677	205		32.4677	188		32.4677	357		32.4677	477
32.4881	313		32.4881	171		32.4881	417		32.4881	215		32.4881	218		32.4881	231		32.4881	135		32.4881	341		32.4881	540
32.5086	309		32.5086	168		32.5086	401		32.5086	195		32.5086	239		32.5086	198		32.5086	153		32.5086	356		32.5086	497
32.529	316		32.529	174		32.529	378		32.529	213		32.529	236		32.529	259		32.529	191		32.529	378		32.529	461
32.5495	327		32.5495	159		32.5495	371		32.5495	201		32.5495	253		32.5495	199		32.5495	161		32.5495	341		32.5495	440
32.5699	282		32.5699	159		32.5699	389		32.5699	209		32.5699	251		32.5699	224		32.5699	179		32.5699	380		32.5699	469
32.5904	275		32.5904	143		32.5904	382		32.5904	231		32.5904	252		32.5904	205		32.5904	146		32.5904	383		32.5904	483
32.6108	259		32.6108	138		32.6108	394		32.6108	227		32.6108	204		32.6108	209		32.6108	155		32.6108	348		32.6108	458
32.6313	245		32.6313	147		32.6313	389		32.6313	223		32.6313	255		32.6313	191		32.6313	138		32.6313	362		32.6313	452
32.6517	256		32.6517	160		32.6517	372		32.6517	244		32.6517	232		32.6517	204		32.6517	147		32.6517	341		32.6517	447
32.6722	243		32.6722	152		32.6722	409		32.6722	239		32.6722	211		32.6722	195		32.6722	128		32.6722	343		32.6722	439
32.6926	252		32.6926	145		32.6926	366		32.6926	217		32.6926	244		32.6926	183		32.6926	169		32.6926	326		32.6926	425
32.7131	250		32.7131	127		32.7131	393		32.7131	186		32.7131	196		32.7131	195		32.7131	143		32.7131	302		32.7131	420
32.7335	279		32.7335	136		32.7335	340		32.7335	193		32.7335	219		32.7335	192		32.7335	140		32.7335	319		32.7335	436
32.754	265		32.754	133		32.754	380		32.754	198		32.754	233		32.754	190		32.754	140		32.754	305		32.754	437
32.7744	230		32.7744	176		32.7744	365		32.7744	235		32.7744	191		32.7744	171		32.7744	121		32.7744	326		32.7744	435
32.7949	267		32.7949	144		32.7949	400		32.7949	181		32.7949	210		32.7949	205		32.7949	143		32.7949	308		32.7949	450
32.8153	249		32.8153	153		32.8153	310		32.8153	193		32.8153	184		32.8153	187		32.8153	142		32.8153	298		32.8153	435
32.8358	286		32.8358	138		32.8358	328		32.8358	211		32.8358	202		32.8358	162		32.8358	141		32.8358	285		32.8358	455
32.8562	248		32.8562	136		32.8562	403		32.8562	179		32.8562	218		32.8562	182		32.8562	131		32.8562	314		32.8562	436
32.8767	270		32.8767	137		32.8767	325		32.8767	219		32.8767	237		32.8767	188		32.8767	126		32.8767	313		32.8767	421
32.8971	289		32.8971	137		32.8971	362		32.8971	215		32.8971	242		32.8971	198		32.8971	134		32.8971	281		32.8971	473
32.9176	283		32.9176	172		32.9176	371		32.9176	190		32.9176	228		32.9176	226		32.9176	146		32.9176	305		32.9176	527
32.938	291		32.938	154		32.938	350		32.938	180		32.938	233		32.938	223		32.938	138		32.938	345		32.938	577
32.9585	302		32.9585	162		32.9585	337		32.9585	219		32.9585	229		32.9585	191		32.9585	153		32.9585	286		32.9585	575
32.9789	292		32.9789	161		32.9789	368		32.9789	198		32.9789	217		32.9789	198		32.9789	137		32.9789	292		32.9789	584
32.9994	305		32.9994	164		32.9994	362		32.9994	171		32.9994	216		32.9994	202		32.9994	154		32.9994	346		32.9994	577
33.0198	299		33.0198	165		33.0198	353		33.0198	189		33.0198	235		33.0198	227		33.0198	138		33.0198	337		33.0198	530
33.0403	296		33.0403	144		33.0403	369		33.0403	200		33.0403	214		33.0403	197		33.0403	168		33.0403	337		33.0403	505
33.0607	281		33.0607	146		33.0607	392		33.0607	195		33.0607	229		33.0607	232		33.0607	135		33.0607	348		33.0607	535
33.0812	287		33.0812	165		33.0812	401		33.0812	184		33.0812	221		33.0812	192		33.0812	135		33.0812	375		33.0812	499
33.1016	279		33.1016	140		33.1016	380		33.1016	224		33.1016	227		33.1016	234		33.1016	165		33.1016	339		33.1016	485
33.1221	293		33.1221	162		33.1221	352		33.1221	213		33.1221	240		33.1221	194		33.1221	169		33.1221	377		33.1221	468
33.1425	297		33.1425	156		33.1425	357		33.1425	211		33.1425	246		33.1425	191		33.1425	171		33.1425	337		33.1425	450
33.163	301		33.163	160		33.163	381		33.163	234		33.163	260		33.163	181		33.163	143		33.163	341		33.163	454
33.1834	313		33.1834	145		33.1834	392		33.1834	205		33.1834	281		33.1834	191		33.1834	154		33.1834	375		33.1834	442
33.2039	286		33.2039	142		33.2039	408		33.2039	229		33.2039	272		33.2039	224		33.2039	163		33.2039	327		33.2039	439
33.2243	290		33.2243	157		33.2243	402		33.2243	248		33.2243	275		33.2243	223		33.2243	166		33.2243	318		33.2243	458
33.2448	286		33.2448	171		33.2448	387		33.2448	209		33.2448	247		33.2448	207		33.2448	142		33.2448	352		33.2448	467
33.2652	290		33.2652	160		33.2652	358		33.2652	225		33.2652	261		33.2652	187		33.2652	164		33.2652	341		33.2652	463
33.2857	315		33.2857	158		33.2857	434		33.2857	214		33.2857	257		33.2857	236		33.2857	135		33.2857	335		33.2857	516
33.3061	274		33.3061	162		33.3061	375		33.3061	241		33.3061	243		33.3061	228		33.3061	138		33.3061	340		33.3061	459
33.3266	316		33.3266	135		33.3266	379		33.3266	197		33.3266	232		33.3266	211		33.3266	141		33.3266	318		33.3266	479
33.347	290		33.347	165		33.347	338		33.347	213		33.347	239		33.347	203		33.347	125		33.347	354		33.347	501
33.3675	258		33.3675	150		33.3675	365		33.3675	215		33.3675	203		33.3675	198		33.3675	138		33.3675	319		33.3675	425
33.3879	287		33.3879	161		33.3879	380		33.3879	219		33.3879	238		33.3879	199		33.3879	159		33.3879	331		33.3879	450
33.4084	279		33.4084	134		33.4084	372		33.4084	213		33.4084	218		33.4084	205		33.4084	140		33.4084	316		33.4084	454
33.4288	300		33.4288	157		33.4288	391		33.4288	201		33.4288	209		33.4288	194		33.4288	146		33.4288	335		33.4288	431
33.4493	275		33.4493	136		33.4493	339		33.4493	193		33.4493	237		33.4493	202		33.4493	154		33.4493	343		33.4493	413
33.4697	263		33.4697	136		33.4697	352		33.4697	190		33.4697	209		33.4697	194		33.4697	146		33.4697	310		33.4697	381
33.4902	240		33.4902	129		33.4902	350		33.4902	205		33.4902	231		33.4902	209		33.4902	127		33.4902	324		33.4902	419
33.5106	259		33.5106	131		33.5106	358		33.5106	199		33.5106	200		33.5106	199		33.5106	133		33.5106	321		33.5106	453
33.5311	265		33.5311	143		33.5311	334		33.5311	211		33.5311	244		33.5311	191		33.5311	124		33.5311	337		33.5311	437
33.5515	284		33.5515	135		33.5515	335		33.5515	185		33.5515	211		33.5515	210		33.5515	150		33.5515	313		33.5515	445
33.572	229		33.572	134		33.572	334		33.572	163		33.572	203		33.572	203		33.572	129		33.572	306		33.572	430
33.5924	269		33.5924	125		33.5924	348		33.5924	198		33.5924	201		33.5924	182		33.5924	141		33.5924	320		33.5924	444
33.6129	230		33.6129	142		33.6129	350		33.6129	171		33.6129	191		33.6129	158		33.6129	152		33.6129	299		33.6129	431
33.6333	247		33.6333	137		33.6333	402		33.6333	157		33.6333	210		33.6333	186		33.6333	122		33.6333	312		33.6333	434
33.6538	265		33.6538	122		33.6538	341		33.6538	189		33.6538	207		33.6538	186		33.6538	132		33.6538	309		33.6538	394
33.6742	246		33.6742	122		33.6742	365		33.6742	166		33.6742	179		33.6742	195		33.6742	126		33.6742	324		33.6742	444
33.6947	264		33.6947	133		33.6947	355		33.6947	185		33.6947	211		33.6947	181		33.6947	158		33.6947	303		33.6947	415
33.7151	233		33.7151	158		33.7151	347		33.7151	189		33.7151	219		33.7151	185		33.7151	127		33.7151	290		33.7151	437
33.7356	236		33.7356	120		33.7356	346		33.7356	171		33.7356	197		33.7356	203		33.7356	115		33.7356	301		33.7356	393
33.756	265		33.756	116		33.756	357		33.756	209		33.756	192		33.756	181		33.756	103		33.756	305		33.756	429
33.7765	248		33.7765	118		33.7765	322		33.7765	177		33.7765	186		33.7765	174		33.7765	121		33.7765	294		33.7765	415
33.7969	247		33.7969	126		33.7969	339		33.7969	178		33.7969	188		33.7969	193		33.7969	112		33.7969	301		33.7969	405
33.8174	274		33.8174	95		33.8174	343		33.8174	206		33.8174	203		33.8174	177		33.8174	116		33.8174	312		33.8174	382
33.8378	223		33.8378	144		33.8378	336		33.8378	181		33.8378	216		33.8378	195		33.8378	142		33.8378	307		33.8378	411
33.8583	257		33.8583	133		33.8583	354		33.8583	197		33.8583	207		33.8583	184		33.8583	129		33.8583	283		33.8583	429
33.8787	241		33.8787	133		33.8787	345		33.8787	199		33.8787	189		33.8787	196		33.8787	123		33.8787	306		33.8787	408
33.8992	282		33.8992	139		33.8992	362		33.8992	168		33.8992	219		33.8992	174		33.8992	145		33.8992	319		33.8992	405
33.9196	254		33.9196	122		33.9196	356		33.9196	164		33.9196	184		33.9196	198		33.9196	138		33.9196	290		33.9196	407
33.94	268		33.94	123		33.94	343		33.94	162		33.94	184		33.94	218		33.94	140		33.94	291		33.94	419
33.9605	275		33.9605	136		33.9605	297		33.9605	184		33.9605	177		33.9605	199		33.9605	146		33.9605	350		33.9605	402
33.9809	236		33.9809	123		33.9809	347		33.9809	180		33.9809	178		33.9809	161		33.9809	124		33.9809	304		33.9809	432
34.0014	236		34.0014	117		34.0014	337		34.0014	186		34.0014	168		34.0014	170		34.0014	130		34.0014	278		34.0014	398
34.0218	228		34.0218	132		34.0218	347		34.0218	195		34.0218	211		34.0218	178		34.0218	156		34.0218	316		34.0218	417
34.0423	237		34.0423	144		34.0423	367		34.0423	164		34.0423	195		34.0423	190		34.0423	133		34.0423	294		34.0423	388
34.0627	277		34.0627	130		34.0627	343		34.0627	187		34.0627	210		34.0627	186		34.0627	128		34.0627	306		34.0627	417
34.0832	246		34.0832	129		34.0832	341		34.0832	203		34.0832	201		34.0832	182		34.0832	127		34.0832	328		34.0832	394
34.1036	273		34.1036	130		34.1036	337		34.1036	174		34.1036	208		34.1036	154		34.1036	141		34.1036	278		34.1036	389
34.1241	259		34.1241	123		34.1241	362		34.1241	180		34.1241	196		34.1241	215		34.1241	114		34.1241	290		34.1241	398
34.1445	257		34.1445	138		34.1445	330		34.1445	197		34.1445	207		34.1445	187		34.1445	153		34.1445	283		34.1445	390
34.165	264		34.165	143		34.165	362		34.165	180		34.165	217		34.165	169		34.165	121		34.165	299		34.165	391
34.1854	288		34.1854	129		34.1854	376		34.1854	161		34.1854	200		34.1854	187		34.1854	139		34.1854	278		34.1854	405
34.2059	255		34.2059	149		34.2059	381		34.2059	178		34.2059	216		34.2059	182		34.2059	125		34.2059	294		34.2059	431
34.2263	267		34.2263	135		34.2263	367		34.2263	201		34.2263	217		34.2263	194		34.2263	142		34.2263	308		34.2263	401
34.2468	269		34.2468	135		34.2468	348		34.2468	188		34.2468	240		34.2468	187		34.2468	148		34.2468	311		34.2468	423
34.2672	251		34.2672	142		34.2672	328		34.2672	177		34.2672	209		34.2672	192		34.2672	118		34.2672	340		34.2672	403
34.2877	255		34.2877	139		34.2877	317		34.2877	179		34.2877	194		34.2877	172		34.2877	136		34.2877	313		34.2877	361
34.3081	274		34.3081	142		34.3081	387		34.3081	181		34.3081	197		34.3081	196		34.3081	142		34.3081	294		34.3081	431
34.3286	267		34.3286	143		34.3286	387		34.3286	210		34.3286	207		34.3286	198		34.3286	139		34.3286	288		34.3286	408
34.349	270		34.349	126		34.349	361		34.349	170		34.349	176		34.349	204		34.349	126		34.349	288		34.349	417
34.3695	238		34.3695	138		34.3695	338		34.3695	177		34.3695	225		34.3695	182		34.3695	149		34.3695	302		34.3695	414
34.3899	270		34.3899	124		34.3899	323		34.3899	163		34.3899	211		34.3899	203		34.3899	169		34.3899	303		34.3899	372
34.4104	250		34.4104	145		34.4104	347		34.4104	191		34.4104	228		34.4104	221		34.4104	116		34.4104	307		34.4104	400
34.4308	251		34.4308	144		34.4308	389		34.4308	172		34.4308	218		34.4308	207		34.4308	132		34.4308	324		34.4308	450
34.4513	249		34.4513	112		34.4513	335		34.4513	198		34.4513	225		34.4513	192		34.4513	122		34.4513	328		34.4513	404
34.4717	253		34.4717	138		34.4717	362		34.4717	186		34.4717	210		34.4717	168		34.4717	116		34.4717	301		34.4717	459
34.4922	251		34.4922	143		34.4922	341		34.4922	153		34.4922	200		34.4922	206		34.4922	129		34.4922	328		34.4922	431
34.5126	284		34.5126	118		34.5126	354		34.5126	174		34.5126	194		34.5126	220		34.5126	143		34.5126	337		34.5126	388
34.5331	232		34.5331	144		34.5331	314		34.5331	180		34.5331	189		34.5331	184		34.5331	141		34.5331	276		34.5331	427
34.5535	256		34.5535	137		34.5535	338		34.5535	174		34.5535	199		34.5535	202		34.5535	114		34.5535	347		34.5535	385
34.574	266		34.574	160		34.574	372		34.574	176		34.574	220		34.574	177		34.574	148		34.574	307		34.574	450
34.5944	314		34.5944	156		34.5944	373		34.5944	175		34.5944	226		34.5944	187		34.5944	135		34.5944	286		34.5944	430
34.6149	287		34.6149	142		34.6149	351		34.6149	172		34.6149	197		34.6149	181		34.6149	132		34.6149	312		34.6149	438
34.6353	239		34.6353	149		34.6353	354		34.6353	206		34.6353	211		34.6353	182		34.6353	142		34.6353	288		34.6353	438
34.6558	252		34.6558	147		34.6558	350		34.6558	177		34.6558	197		34.6558	195		34.6558	151		34.6558	293		34.6558	404
34.6762	270		34.6762	143		34.6762	390		34.6762	185		34.6762	203		34.6762	225		34.6762	149		34.6762	272		34.6762	433
34.6967	264		34.6967	138		34.6967	379		34.6967	172		34.6967	196		34.6967	219		34.6967	161		34.6967	299		34.6967	403
34.7171	255		34.7171	141		34.7171	343		34.7171	200		34.7171	227		34.7171	186		34.7171	138		34.7171	283		34.7171	413
34.7376	291		34.7376	134		34.7376	358		34.7376	191		34.7376	225		34.7376	189		34.7376	127		34.7376	306		34.7376	434
34.758	255		34.758	148		34.758	313		34.758	200		34.758	213		34.758	209		34.758	135		34.758	322		34.758	435
34.7785	270		34.7785	142		34.7785	370		34.7785	200		34.7785	209		34.7785	208		34.7785	135		34.7785	296		34.7785	480
34.7989	261		34.7989	128		34.7989	401		34.7989	193		34.7989	203		34.7989	195		34.7989	130		34.7989	330		34.7989	434
34.8194	245		34.8194	137		34.8194	376		34.8194	196		34.8194	235		34.8194	185		34.8194	144		34.8194	296		34.8194	407
34.8398	245		34.8398	156		34.8398	368		34.8398	171		34.8398	219		34.8398	216		34.8398	142		34.8398	317		34.8398	401
34.8603	250		34.8603	135		34.8603	330		34.8603	198		34.8603	221		34.8603	211		34.8603	155		34.8603	330		34.8603	400
34.8807	269		34.8807	131		34.8807	361		34.8807	202		34.8807	193		34.8807	215		34.8807	138		34.8807	316		34.8807	428
34.9012	273		34.9012	127		34.9012	370		34.9012	176		34.9012	211		34.9012	179		34.9012	138		34.9012	295		34.9012	462
34.9216	265		34.9216	162		34.9216	349		34.9216	191		34.9216	204		34.9216	177		34.9216	144		34.9216	298		34.9216	401
34.9421	262		34.9421	151		34.9421	341		34.9421	193		34.9421	211		34.9421	199		34.9421	124		34.9421	339		34.9421	408
34.9625	277		34.9625	155		34.9625	376		34.9625	182		34.9625	225		34.9625	186		34.9625	145		34.9625	343		34.9625	427
34.983	281		34.983	130		34.983	390		34.983	205		34.983	230		34.983	199		34.983	145		34.983	318		34.983	448
35.0034	258		35.0034	120		35.0034	357		35.0034	203		35.0034	179		35.0034	166		35.0034	136		35.0034	306		35.0034	454
35.0239	292		35.0239	138		35.0239	383		35.0239	207		35.0239	231		35.0239	216		35.0239	145		35.0239	302		35.0239	432
35.0443	233		35.0443	116		35.0443	380		35.0443	185		35.0443	219		35.0443	198		35.0443	144		35.0443	286		35.0443	489
35.0648	264		35.0648	130		35.0648	373		35.0648	151		35.0648	206		35.0648	245		35.0648	162		35.0648	328		35.0648	437
35.0852	265		35.0852	131		35.0852	382		35.0852	184		35.0852	239		35.0852	228		35.0852	136		35.0852	292		35.0852	479
35.1057	297		35.1057	148		35.1057	388		35.1057	173		35.1057	237		35.1057	202		35.1057	144		35.1057	320		35.1057	465
35.1261	277		35.1261	157		35.1261	396		35.1261	204		35.1261	219		35.1261	227		35.1261	128		35.1261	300		35.1261	471
35.1466	314		35.1466	152		35.1466	386		35.1466	210		35.1466	230		35.1466	188		35.1466	132		35.1466	328		35.1466	431
35.167	301		35.167	125		35.167	405		35.167	206		35.167	236		35.167	237		35.167	136		35.167	346		35.167	469
35.1875	284		35.1875	154		35.1875	399		35.1875	203		35.1875	208		35.1875	193		35.1875	144		35.1875	372		35.1875	487
35.2079	272		35.2079	151		35.2079	398		35.2079	193		35.2079	211		35.2079	203		35.2079	138		35.2079	406		35.2079	476
35.2284	282		35.2284	169		35.2284	393		35.2284	164		35.2284	204		35.2284	194		35.2284	155		35.2284	412		35.2284	441
35.2488	276		35.2488	160		35.2488	366		35.2488	185		35.2488	220		35.2488	206		35.2488	158		35.2488	391		35.2488	455
35.2693	282		35.2693	145		35.2693	372		35.2693	187		35.2693	207		35.2693	211		35.2693	154		35.2693	382		35.2693	500
35.2897	279		35.2897	132		35.2897	382		35.2897	198		35.2897	215		35.2897	201		35.2897	172		35.2897	355		35.2897	435
35.3102	259		35.3102	154		35.3102	376		35.3102	182		35.3102	213		35.3102	208		35.3102	140		35.3102	361		35.3102	436
35.3306	267		35.3306	150		35.3306	402		35.3306	209		35.3306	214		35.3306	196		35.3306	152		35.3306	371		35.3306	432
35.3511	265		35.3511	144		35.3511	376		35.3511	181		35.3511	216		35.3511	180		35.3511	147		35.3511	384		35.3511	448
35.3715	281		35.3715	144		35.3715	365		35.3715	208		35.3715	210		35.3715	232		35.3715	147		35.3715	349		35.3715	438
35.392	273		35.392	145		35.392	352		35.392	186		35.392	203		35.392	221		35.392	131		35.392	356		35.392	473
35.4124	302		35.4124	145		35.4124	374		35.4124	202		35.4124	217		35.4124	193		35.4124	154		35.4124	313		35.4124	474
35.4329	286		35.4329	141		35.4329	327		35.4329	200		35.4329	206		35.4329	202		35.4329	155		35.4329	321		35.4329	451
35.4533	254		35.4533	174		35.4533	345		35.4533	179		35.4533	239		35.4533	188		35.4533	169		35.4533	358		35.4533	473
35.4738	273		35.4738	139		35.4738	381		35.4738	181		35.4738	236		35.4738	243		35.4738	152		35.4738	351		35.4738	432
35.4942	284		35.4942	137		35.4942	339		35.4942	186		35.4942	243		35.4942	248		35.4942	149		35.4942	340		35.4942	461
35.5147	274		35.5147	134		35.5147	348		35.5147	178		35.5147	238		35.5147	227		35.5147	121		35.5147	349		35.5147	404
35.5351	244		35.5351	118		35.5351	371		35.5351	197		35.5351	241		35.5351	187		35.5351	148		35.5351	350		35.5351	442
35.5556	266		35.5556	174		35.5556	395		35.5556	189		35.5556	195		35.5556	203		35.5556	149		35.5556	349		35.5556	435
35.576	300		35.576	133		35.576	363		35.576	182		35.576	207		35.576	186		35.576	145		35.576	343		35.576	430
35.5965	261		35.5965	137		35.5965	371		35.5965	200		35.5965	228		35.5965	211		35.5965	150		35.5965	326		35.5965	403
35.6169	268		35.6169	138		35.6169	355		35.6169	193		35.6169	228		35.6169	189		35.6169	157		35.6169	361		35.6169	451
35.6374	260		35.6374	120		35.6374	344		35.6374	193		35.6374	227		35.6374	199		35.6374	141		35.6374	347		35.6374	480
35.6578	255		35.6578	148		35.6578	366		35.6578	203		35.6578	205		35.6578	218		35.6578	146		35.6578	389		35.6578	459
35.6782	271		35.6782	124		35.6782	385		35.6782	199		35.6782	188		35.6782	187		35.6782	170		35.6782	323		35.6782	445
35.6987	268		35.6987	130		35.6987	380		35.6987	190		35.6987	208		35.6987	207		35.6987	138		35.6987	334		35.6987	434
35.7191	252		35.7191	132		35.7191	352		35.7191	161		35.7191	224		35.7191	203		35.7191	164		35.7191	350		35.7191	395
35.7396	298		35.7396	173		35.7396	387		35.7396	206		35.7396	203		35.7396	181		35.7396	149		35.7396	319		35.7396	409
35.76	287		35.76	127		35.76	355		35.76	183		35.76	217		35.76	189		35.76	154		35.76	315		35.76	451
35.7805	262		35.7805	141		35.7805	358		35.7805	184		35.7805	226		35.7805	190		35.7805	125		35.7805	332		35.7805	454
35.8009	264		35.8009	154		35.8009	381		35.8009	192		35.8009	212		35.8009	178		35.8009	139		35.8009	312		35.8009	436
35.8214	264		35.8214	154		35.8214	372		35.8214	191		35.8214	217		35.8214	194		35.8214	139		35.8214	321		35.8214	450
35.8418	278		35.8418	127		35.8418	383		35.8418	178		35.8418	196		35.8418	205		35.8418	150		35.8418	300		35.8418	453
35.8623	258		35.8623	141		35.8623	386		35.8623	179		35.8623	226		35.8623	203		35.8623	144		35.8623	312		35.8623	414
35.8827	265		35.8827	153		35.8827	358		35.8827	191		35.8827	188		35.8827	190		35.8827	154		35.8827	353		35.8827	388
35.9032	277		35.9032	143		35.9032	408		35.9032	190		35.9032	209		35.9032	202		35.9032	132		35.9032	330		35.9032	441
35.9236	323		35.9236	164		35.9236	435		35.9236	206		35.9236	214		35.9236	199		35.9236	153		35.9236	334		35.9236	475
35.9441	258		35.9441	150		35.9441	415		35.9441	196		35.9441	213		35.9441	206		35.9441	152		35.9441	293		35.9441	440
35.9645	305		35.9645	165		35.9645	390		35.9645	218		35.9645	227		35.9645	202		35.9645	125		35.9645	325		35.9645	468
35.985	271		35.985	155		35.985	382		35.985	201		35.985	217		35.985	228		35.985	144		35.985	367		35.985	474
36.0054	278		36.0054	164		36.0054	388		36.0054	187		36.0054	208		36.0054	241		36.0054	164		36.0054	358		36.0054	439
36.0259	289		36.0259	169		36.0259	358		36.0259	213		36.0259	245		36.0259	205		36.0259	147		36.0259	351		36.0259	491
36.0463	267		36.0463	170		36.0463	389		36.0463	212		36.0463	215		36.0463	239		36.0463	156		36.0463	349		36.0463	492
36.0668	363		36.0668	158		36.0668	374		36.0668	241		36.0668	218		36.0668	219		36.0668	134		36.0668	375		36.0668	507
36.0872	334		36.0872	168		36.0872	409		36.0872	186		36.0872	245		36.0872	241		36.0872	141		36.0872	332		36.0872	530
36.1077	326		36.1077	168		36.1077	414		36.1077	197		36.1077	240		36.1077	271		36.1077	157		36.1077	345		36.1077	572
36.1281	313		36.1281	166		36.1281	454		36.1281	214		36.1281	212		36.1281	269		36.1281	144		36.1281	379		36.1281	587
36.1486	359		36.1486	177		36.1486	439		36.1486	200		36.1486	232		36.1486	303		36.1486	167		36.1486	357		36.1486	608
36.169	381		36.169	186		36.169	383		36.169	188		36.169	254		36.169	293		36.169	173		36.169	384		36.169	665
36.1895	374		36.1895	194		36.1895	417		36.1895	222		36.1895	247		36.1895	317		36.1895	179		36.1895	348		36.1895	610
36.2099	361		36.2099	205		36.2099	410		36.2099	230		36.2099	251		36.2099	278		36.2099	182		36.2099	390		36.2099	619
36.2304	366		36.2304	202		36.2304	435		36.2304	234		36.2304	286		36.2304	298		36.2304	192		36.2304	385		36.2304	624
36.2508	372		36.2508	208		36.2508	426		36.2508	244		36.2508	301		36.2508	311		36.2508	197		36.2508	426		36.2508	603
36.2713	367		36.2713	209		36.2713	413		36.2713	227		36.2713	284		36.2713	300		36.2713	189		36.2713	471		36.2713	636
36.2917	359		36.2917	210		36.2917	381		36.2917	233		36.2917	312		36.2917	276		36.2917	185		36.2917	472		36.2917	595
36.3122	337		36.3122	179		36.3122	445		36.3122	264		36.3122	302		36.3122	275		36.3122	173		36.3122	545		36.3122	608
36.3326	308		36.3326	208		36.3326	446		36.3326	267		36.3326	323		36.3326	276		36.3326	206		36.3326	470		36.3326	553
36.3531	329		36.3531	168		36.3531	434		36.3531	259		36.3531	290		36.3531	233		36.3531	161		36.3531	514		36.3531	529
36.3735	313		36.3735	162		36.3735	406		36.3735	249		36.3735	330		36.3735	264		36.3735	189		36.3735	488		36.3735	478
36.394	317		36.394	152		36.394	459		36.394	274		36.394	275		36.394	256		36.394	158		36.394	454		36.394	533
36.4144	332		36.4144	186		36.4144	431		36.4144	253		36.4144	303		36.4144	256		36.4144	152		36.4144	440		36.4144	505
36.4349	322		36.4349	163		36.4349	432		36.4349	247		36.4349	289		36.4349	238		36.4349	152		36.4349	496		36.4349	472
36.4553	280		36.4553	175		36.4553	421		36.4553	240		36.4553	304		36.4553	232		36.4553	172		36.4553	411		36.4553	512
36.4758	287		36.4758	178		36.4758	403		36.4758	220		36.4758	268		36.4758	249		36.4758	148		36.4758	410		36.4758	528
36.4962	312		36.4962	165		36.4962	408		36.4962	224		36.4962	254		36.4962	256		36.4962	137		36.4962	378		36.4962	469
36.5167	286		36.5167	150		36.5167	395		36.5167	232		36.5167	264		36.5167	236		36.5167	169		36.5167	390		36.5167	411
36.5371	273		36.5371	163		36.5371	418		36.5371	201		36.5371	261		36.5371	222		36.5371	159		36.5371	385		36.5371	499
36.5576	293		36.5576	164		36.5576	431		36.5576	228		36.5576	215		36.5576	261		36.5576	175		36.5576	393		36.5576	524
36.578	303		36.578	153		36.578	437		36.578	205		36.578	256		36.578	278		36.578	180		36.578	336		36.578	471
36.5985	313		36.5985	145		36.5985	397		36.5985	197		36.5985	195		36.5985	228		36.5985	136		36.5985	359		36.5985	518
36.6189	257		36.6189	151		36.6189	408		36.6189	205		36.6189	243		36.6189	282		36.6189	176		36.6189	383		36.6189	546
36.6394	309		36.6394	159		36.6394	399		36.6394	228		36.6394	234		36.6394	290		36.6394	168		36.6394	379		36.6394	597
36.6598	319		36.6598	163		36.6598	439		36.6598	209		36.6598	252		36.6598	261		36.6598	162		36.6598	384		36.6598	628
36.6803	301		36.6803	186		36.6803	423		36.6803	195		36.6803	216		36.6803	260		36.6803	165		36.6803	353		36.6803	626
36.7007	343		36.7007	188		36.7007	434		36.7007	215		36.7007	241		36.7007	285		36.7007	176		36.7007	354		36.7007	612
36.7212	304		36.7212	162		36.7212	401		36.7212	196		36.7212	234		36.7212	246		36.7212	176		36.7212	384		36.7212	580
36.7416	316		36.7416	185		36.7416	428		36.7416	197		36.7416	226		36.7416	283		36.7416	143		36.7416	385		36.7416	531
36.7621	272		36.7621	187		36.7621	425		36.7621	219		36.7621	238		36.7621	251		36.7621	168		36.7621	393		36.7621	549
36.7825	308		36.7825	170		36.7825	426		36.7825	233		36.7825	216		36.7825	249		36.7825	163		36.7825	389		36.7825	539
36.803	291		36.803	176		36.803	401		36.803	198		36.803	246		36.803	246		36.803	167		36.803	419		36.803	475
36.8234	291		36.8234	169		36.8234	419		36.8234	191		36.8234	226		36.8234	221		36.8234	161		36.8234	418		36.8234	508
36.8439	308		36.8439	154		36.8439	427		36.8439	223		36.8439	260		36.8439	213		36.8439	185		36.8439	425		36.8439	508
36.8643	295		36.8643	155		36.8643	394		36.8643	238		36.8643	239		36.8643	223		36.8643	159		36.8643	416		36.8643	484
36.8848	264		36.8848	149		36.8848	366		36.8848	253		36.8848	249		36.8848	208		36.8848	145		36.8848	451		36.8848	493
36.9052	237		36.9052	136		36.9052	372		36.9052	235		36.9052	270		36.9052	216		36.9052	158		36.9052	372		36.9052	465
36.9257	256		36.9257	137		36.9257	410		36.9257	222		36.9257	272		36.9257	221		36.9257	135		36.9257	357		36.9257	435
36.9461	294		36.9461	156		36.9461	400		36.9461	205		36.9461	249		36.9461	216		36.9461	168		36.9461	399		36.9461	433
36.9666	242		36.9666	169		36.9666	374		36.9666	238		36.9666	242		36.9666	214		36.9666	158		36.9666	345		36.9666	458
36.987	290		36.987	171		36.987	373		36.987	201		36.987	229		36.987	208		36.987	145		36.987	340		36.987	450
37.0075	269		37.0075	124		37.0075	367		37.0075	230		37.0075	237		37.0075	214		37.0075	144		37.0075	394		37.0075	415
37.0279	255		37.0279	144		37.0279	379		37.0279	214		37.0279	234		37.0279	198		37.0279	147		37.0279	351		37.0279	433
37.0484	260		37.0484	139		37.0484	380		37.0484	210		37.0484	196		37.0484	181		37.0484	144		37.0484	348		37.0484	434
37.0688	268		37.0688	145		37.0688	387		37.0688	209		37.0688	220		37.0688	193		37.0688	144		37.0688	344		37.0688	429
37.0893	253		37.0893	161		37.0893	412		37.0893	190		37.0893	242		37.0893	207		37.0893	142		37.0893	318		37.0893	379
37.1097	263		37.1097	120		37.1097	380		37.1097	214		37.1097	171		37.1097	214		37.1097	125		37.1097	335		37.1097	412
37.1302	244		37.1302	126		37.1302	414		37.1302	182		37.1302	188		37.1302	239		37.1302	167		37.1302	345		37.1302	407
37.1506	246		37.1506	136		37.1506	398		37.1506	188		37.1506	234		37.1506	204		37.1506	140		37.1506	338		37.1506	475
37.1711	262		37.1711	142		37.1711	376		37.1711	185		37.1711	217		37.1711	229		37.1711	134		37.1711	303		37.1711	413
37.1915	262		37.1915	149		37.1915	381		37.1915	199		37.1915	197		37.1915	203		37.1915	131		37.1915	372		37.1915	439
37.212	240		37.212	130		37.212	378		37.212	192		37.212	212		37.212	242		37.212	144		37.212	313		37.212	390
37.2324	244		37.2324	123		37.2324	340		37.2324	167		37.2324	240		37.2324	206		37.2324	157		37.2324	338		37.2324	437
37.2529	224		37.2529	146		37.2529	390		37.2529	187		37.2529	224		37.2529	210		37.2529	138		37.2529	343		37.2529	420
37.2733	260		37.2733	135		37.2733	401		37.2733	199		37.2733	189		37.2733	211		37.2733	142		37.2733	324		37.2733	435
37.2938	234		37.2938	127		37.2938	343		37.2938	198		37.2938	182		37.2938	194		37.2938	136		37.2938	339		37.2938	411
37.3142	254		37.3142	130		37.3142	335		37.3142	182		37.3142	203		37.3142	233		37.3142	111		37.3142	303		37.3142	392
37.3347	260		37.3347	131		37.3347	365		37.3347	194		37.3347	201		37.3347	203		37.3347	138		37.3347	345		37.3347	416
37.3551	262		37.3551	155		37.3551	396		37.3551	193		37.3551	187		37.3551	206		37.3551	159		37.3551	301		37.3551	390
37.3755	281		37.3755	127		37.3755	379		37.3755	184		37.3755	186		37.3755	198		37.3755	147		37.3755	345		37.3755	403
37.396	222		37.396	143		37.396	353		37.396	166		37.396	192		37.396	168		37.396	157		37.396	314		37.396	423
37.4164	268		37.4164	114		37.4164	333		37.4164	209		37.4164	197		37.4164	177		37.4164	153		37.4164	312		37.4164	362
37.4369	235		37.4369	126		37.4369	330		37.4369	157		37.4369	196		37.4369	197		37.4369	137		37.4369	312		37.4369	357
37.4573	232		37.4573	105		37.4573	377		37.4573	203		37.4573	207		37.4573	165		37.4573	137		37.4573	308		37.4573	367
37.4778	245		37.4778	117		37.4778	354		37.4778	178		37.4778	205		37.4778	205		37.4778	133		37.4778	324		37.4778	379
37.4982	267		37.4982	139		37.4982	335		37.4982	192		37.4982	201		37.4982	185		37.4982	130		37.4982	311		37.4982	407
37.5187	222		37.5187	123		37.5187	354		37.5187	168		37.5187	200		37.5187	187		37.5187	130		37.5187	324		37.5187	422
37.5391	263		37.5391	127		37.5391	352		37.5391	190		37.5391	199		37.5391	176		37.5391	143		37.5391	314		37.5391	381
37.5596	217		37.5596	133		37.5596	352		37.5596	174		37.5596	224		37.5596	196		37.5596	128		37.5596	278		37.5596	403
37.58	253		37.58	134		37.58	316		37.58	157		37.58	186		37.58	213		37.58	150		37.58	318		37.58	378
37.6005	206		37.6005	104		37.6005	338		37.6005	180		37.6005	210		37.6005	180		37.6005	112		37.6005	285		37.6005	375
37.6209	229		37.6209	132		37.6209	376		37.6209	175		37.6209	185		37.6209	194		37.6209	152		37.6209	324		37.6209	395
37.6414	236		37.6414	118		37.6414	360		37.6414	201		37.6414	209		37.6414	200		37.6414	146		37.6414	303		37.6414	348
37.6618	224		37.6618	117		37.6618	375		37.6618	160		37.6618	206		37.6618	185		37.6618	129		37.6618	288		37.6618	401
37.6823	210		37.6823	113		37.6823	343		37.6823	175		37.6823	204		37.6823	194		37.6823	136		37.6823	316		37.6823	414
37.7027	237		37.7027	119		37.7027	359		37.7027	166		37.7027	191		37.7027	189		37.7027	141		37.7027	325		37.7027	399
37.7232	230		37.7232	130		37.7232	325		37.7232	169		37.7232	187		37.7232	192		37.7232	142		37.7232	310		37.7232	373
37.7436	242		37.7436	126		37.7436	380		37.7436	169		37.7436	182		37.7436	192		37.7436	148		37.7436	306		37.7436	377
37.7641	237		37.7641	126		37.7641	386		37.7641	216		37.7641	189		37.7641	198		37.7641	117		37.7641	307		37.7641	387
37.7845	274		37.7845	119		37.7845	364		37.7845	177		37.7845	182		37.7845	172		37.7845	125		37.7845	305		37.7845	399
37.805	254		37.805	131		37.805	356		37.805	175		37.805	187		37.805	187		37.805	135		37.805	274		37.805	360
37.8254	251		37.8254	114		37.8254	351		37.8254	159		37.8254	177		37.8254	217		37.8254	144		37.8254	301		37.8254	354
37.8459	253		37.8459	107		37.8459	374		37.8459	169		37.8459	177		37.8459	196		37.8459	153		37.8459	294		37.8459	397
37.8663	231		37.8663	136		37.8663	339		37.8663	146		37.8663	198		37.8663	208		37.8663	138		37.8663	307		37.8663	438
37.8868	250		37.8868	136		37.8868	345		37.8868	179		37.8868	180		37.8868	189		37.8868	156		37.8868	303		37.8868	388
37.9072	231		37.9072	110		37.9072	371		37.9072	172		37.9072	191		37.9072	180		37.9072	131		37.9072	287		37.9072	385
37.9277	240		37.9277	128		37.9277	347		37.9277	141		37.9277	194		37.9277	201		37.9277	151		37.9277	315		37.9277	392
37.9481	238		37.9481	136		37.9481	353		37.9481	179		37.9481	196		37.9481	191		37.9481	132		37.9481	277		37.9481	357
37.9686	234		37.9686	120		37.9686	370		37.9686	164		37.9686	190		37.9686	185		37.9686	145		37.9686	304		37.9686	377
37.989	248		37.989	137		37.989	346		37.989	168		37.989	175		37.989	193		37.989	163		37.989	278		37.989	379
38.0095	220		38.0095	115		38.0095	326		38.0095	170		38.0095	174		38.0095	193		38.0095	152		38.0095	268		38.0095	398
38.0299	243		38.0299	114		38.0299	318		38.0299	181		38.0299	216		38.0299	191		38.0299	151		38.0299	339		38.0299	426
38.0504	251		38.0504	127		38.0504	355		38.0504	168		38.0504	186		38.0504	181		38.0504	155		38.0504	334		38.0504	395
38.0708	207		38.0708	128		38.0708	323		38.0708	180		38.0708	179		38.0708	175		38.0708	141		38.0708	279		38.0708	422
38.0913	251		38.0913	114		38.0913	366		38.0913	169		38.0913	201		38.0913	210		38.0913	144		38.0913	288		38.0913	408
38.1117	190		38.1117	123		38.1117	364		38.1117	172		38.1117	182		38.1117	193		38.1117	143		38.1117	278		38.1117	377
38.1322	237		38.1322	128		38.1322	358		38.1322	168		38.1322	208		38.1322	182		38.1322	139		38.1322	294		38.1322	388
38.1526	220		38.1526	134		38.1526	372		38.1526	173		38.1526	226		38.1526	186		38.1526	148		38.1526	318		38.1526	406
38.1731	239		38.1731	118		38.1731	350		38.1731	176		38.1731	200		38.1731	187		38.1731	141		38.1731	281		38.1731	387
38.1935	253		38.1935	122		38.1935	370		38.1935	175		38.1935	214		38.1935	195		38.1935	153		38.1935	304		38.1935	391
38.214	233		38.214	152		38.214	349		38.214	192		38.214	188		38.214	189		38.214	156		38.214	296		38.214	384
38.2344	251		38.2344	124		38.2344	361		38.2344	186		38.2344	195		38.2344	179		38.2344	150		38.2344	332		38.2344	403
38.2549	247		38.2549	125		38.2549	332		38.2549	173		38.2549	193		38.2549	164		38.2549	141		38.2549	301		38.2549	374
[truncated: 576 more rows]

## Sheet: Figure 3a
Wavelength	Abs	Wavelength	Abs	Wavelength	Abs	Wavelength	Abs	Wavelength	Abs
[truncated: 203 more rows]

[truncated: 15 more sheets: Figure 3b, Figure 3c, Figure 3d, Figure 3e, Figure 3f, Figure 4a, Figure 4b, Figure 4c, Figure 4d, Figure 4e, Figure 4f, Supplementary Figure 3a, Supplementary Figure 5, Supplementary Figure 8, Supplementary Figure 13]
